# Supplementary material for: Palliative care practice and moral distress during COVID-19 pandemic (PEOpLE-C19 study): a national, cross-sectional study in intensive care units in the Czech Republic
Source: Crit Care. 2022 Jul 19;26:221. doi: 10.1186/s13054-022-04066-1 (PMC9294824; doi:10.1186/s13054-022-04066-1)
Supplement: Supplementary file 1 — Additional file 1. Appendix 1. Questionnaire. [file 13054_2022_4066_MOESM1_ESM.xlsx]

## Sheet: List1
Appendix 1
Questionnaire of Palliative care practice and moral distress in COVID-19 pandemic - development
The first domain consisted of 10 questions focused on the respondents' characteristics, hospital (healthcare facility), and description of care for COVID-19 patients. Seven questions in the second domain described palliative care practice and EOLD in COVID-19 patients. The third domain consisted of 9 questions focusing on experiences with palliative care before the COVID-19 pandemic. The last dom…
Questionnaire of Palliative care practice and moral distress in COVID-19 pandemic - list of questions
Characteristics of health professional, hospital and description of care about COVID-19 patients
1.	What kind of health professional you are?
	a)	nurse
	b)	medical doctor
2.	Have you taken direct care of COVID-19 patients in intensive care units (ICU)?
	a)	yes, in my “home” ICU
	b)	yes, I helped in another ICU or specially established COVID-19 ICU
	c)	no
		Type of ICU:	Dedicated infectious disease ICU
			Medical ICU
			Surgical ICU
			ICU
			Mixed ICU
			Other
3.	What kind of ICU do did You work in before COVID-19 pandemic ?
			Dedicated infectious disease ICU
			Medical ICU
			Surgical ICU
			ICU
			Mixed ICU
			Not working on ICU
			Other
4.	Medical doctors - How many patients are taken care of by one medical doctor in your ICU under
		normal circumstances ?
4.	Nurses - How many patients are taken care of by one nurse in your ICU under
		normal circumstances ?
5.	What is your gender identity?
	a)	male
	b)	female
	c)	nonbinary gender identity
6.	How old are you?
7.	Years in practice?
8.	What kind of hospital are you working in?
	a)	primary
	b)	secondary
	c)	university hospital
	d)	other
9.	Medical doctors - What is your job position?
	a)	resident
	b)	consultant
	c)	chief physician
	d)	senior consultant
	e)	head of the clinic
	f)	other
9.	Nurses -What is your nursing specialty?
	a)	General nurse
	b)	Paramedic
	c)	Children’s nurse
	d)	Practical nurse
	e)	Student
	f)	Midwife
	Have you ever passed a nursing specialty course?
	a)	Yes
	b)	No
10.	Medical doctors - What is your medical specialty / graduate?
	a)	Intensive care medicine
	b)	Anaesthesiology
	c)	Palliative medicine
	d)	Infectious disease
	e)	Medical specialty
	f)	Surgical specialty
	g)	other
10.	Nurses - What did Your care of COVID-19 patients consist of ?
	a)	dependent procedures (dependent on doctor's orders: e.g. medication administration,...)
	b)	independent procedures (independent on doctor's orders: e.g. nursing care,...)
	c)	interdependent procedures (procedures to defined target: target glycemia,...)
	d)	help with nursing care (without competences)
	e)	technical help
	f)	other
Description of palliative care and EOLD including COVID-19 patients
11.	Several terms are used to describe the “end of life period” and the associated end-of-life
		decision making, examples are listed below. Which did you use in your workplace
		during the COVID 19 pandemic? (more than one answer possible)
	a)	comfort care
	b)	palliative care
	c)	end-of-life care
	d)	compassionate care
	e)	transition of care
	f)	withholding of life-sustaining therapy
	g)	limitation to advanced life support
	h)	other
12.	Please indicate which personnel were usually involved in the end-of-life decision making
		(EOLD) in your workplace during the COVID-19 pandemic. (more than one answer possible)
	a)	phief physician
	b)	primary physician
	c)	station nurse
	d)	primary nurse
	e)	family (relatives) of patient
	f)	palliative care physician
	g)	counsel physician
	h)	other
13.	What was the form of EOLD interviews with the patient's family (relatives)?
	a)	discussion on person
	b)	telephone discussion
	c)	videocall
	d)	discussions with patient’s family were not performed
	e)	other
14.	What was the usual involvement of the patient's relatives in EOLD in the situation of
		the COVID-19 pandemic (more than one answer possible):
	a)	the patient's relatives fully decided on the EOLD, the responsibility for the final decision
		was delegated fully to them
	b)	the patient's relatives were part of the team and participated in decision-making
		(in the form of shared decisions)
	c)	the patient's relatives were only informed of the EOLD made solely by the medical team;
		the EOLD was performed unless the patient's relatives disagreement with the decision
	d)	the patient's relatives were only informed of the EOLD made solely by the medical team;
		the EOLD was performed despite the patient's relatives disagreement with the decision
	e)	the patient's relatives were not informed at all about the EOLD
	f)	I cannot comment, I did not participate in these interviews
15.	During the COVID-19 pandemic, did you experience a situation where you perceived the care
		of a patient as inadequate? (multiple choice)
	a)	Yes, the life support has been administered for too long
	b)	Yes, the life support was too extensive
	c)	Yes, the life support has been administered too briefly
	d)	Yes, the life support was not extensive enough
	e)	No, I have not experienced this situation
16.	If you selected a), b), c), or d) in question 15, did you express that opinion about
		inadequate care?
	a)	Yes
		• was taken into account
		• was not taken into account
		No
17.	During medical care of COVID-19 patients in your ICU, have you ever found yourself in
		what is known as a "resource scarcity" situation?
	a)	Yes, repeatedly
	b)	Yes, sporadically
	c)	No
Experience of palliative care before COVID-19 pandemic
18.	Do you have experience with treatment of patients in comfort care prior to the
		COVID-19 pandemic?
	a)	Yes
	b)	No
19.	Do you understand the terminology used in End of Life Decision (EOLD), withholding,
		withdrawing of life support and comfort care?
	a)	I strongly agree
	b)	I somewhat agree
	c)	I do not know
	d)	I somewhat disagree
	e)	I strongly disagree
20.	The principles of withholding, withdrawing of life support and comfort care and its practical
		application during COVID-19 pandemic differed from its application before the pandemic?
	a)	I strongly agree
	b)	I somewhat agree
	c)	I do not know
	d)	I somewhat disagree
	e)	I strongly disagree
21.	If you answered that the principles were different (answer a / b), which factors could
		lead to this difference? (multiple choice possible)
	a)	staff factors (staff qualification, exhaustion or overload…)
	b)	administrative factors (organisation and management in the ICU)
	c)	equipment limitation (medicaments, medical devices, medical supplies)
	d)	different clinical characteristics and prognosis of COVID-19 disease
	e)	health care overburdening
	f)	wrong communication
		• in health team
		• with hospital/ department management
	g)	process of End-of-Life-Decision (family participation, health team participation)
	h)	different ethical principles (tendency to rescue as much as possible people)
	i)	effect of emotions in decision
	j)	other
22.	Do you have local guidelines (protocol) for End-of-Life-Decision in your hospital?
		Can you consult a dedicated palliative team in your hospital?
	a)	local guidelines
		• are available
		• are not available
		• other
	b)	palliative team
		• is available
		• is not available
		• other
23.	Have you ever experienced previously expressed wishes (in a form of a defined document
		or note in medical documentation) in your practice? Was it accepted?
	a)	yes, I have experienced it
		• it was accepted
		• it was not accepted
		• I' don't know
	b)	no, I have no experience with this
24.	Which factors of possible distress (negative stress, negative symptoms) do you monitor
		in patients in palliative care at your department?
	a)	physical stress (pain, dyspnoe, vomiting, sleeping)
	b)	psychosocial distress (addictions, solitude)
	c)	emotional distress (anxiety, depresion)
	d)	spiritual (existential) distress (helplessness, death anxiety)
	e)	we do not monitor distress
25.	Which therapeutic procedures were a common part of palliative care at Your department
		before COVID-19 pandemic? (“common” means that it was used in more than
		one half of cases)
	a)	opioid analgesics*
	b)	sedatives*
	c)	enteral nutrition*
	d)	parenteral nutrition*
	e)	parenteral hydration*
	f)	enteral hydration*
	g)	breathing therapy*
	h)	nursing procedures*
	* opioid analgesics (morphine, fentanyl, sufentanil etc.); sedatives (propofol, dexmedetomidine,
	midazolam etc.); enteral nutrition (per os, enteral tube nutrition); parenteral nutrition (total, partial);
	parenteral hydration (crystalloids,...); enteral hydration (per os, tube hydration,...); breathing
	therapy (mucolytics, inhalation therapy, airway suctioning); nursing procedures (positioning,
	hygiene, wound care)
26.	What was Your common approach to specific organ support in palliative care at your
		department before COVID-19 pandemic? (“common” means that it was applied in more
		than one half of cases)
	a)	airway securing- endotracheal tube
	b)	airway securing- tracheostomy
	c)	mechanical ventilation**
	d)	vasoactive agents**
	e)	renal replacement therapy**
	f)	antibiotics
	** mechanical ventilation (controlled mode, assisted mode); vasoactive agents (e.g. catecholamines);
	renal replacement therapy (continuous, intermittent dialysis)
Distress characteristics and characteristics of possible moral/ethical distress
27.	Taking care of patients in palliative care is more psychically demanding than taking care
		of patients with complete organ support.
	a)	I strongly agree
	b)	I somewhat agree
	c)	I do not know
	d)	I somewhat disagree
	e)	I strongly disagree
28.	Nurses - Please, choose what was the source of distress for You in taking care of
		COVID-19 patients in palliative care (more than one answer possible):
	a)	poor communication in team about therapeutic strategy
	b)	communication with chief of department
	c)	different views on palliative care among doctors
	d)	different views on palliative care among nurses
	e)	non reflecting the suggestion to improve the comfort of the patient by doctor
	f)	poor communication with relatives
	g)	lack of protective equipment
	h)	lack of nursing equipment
	i)	lack of time for patient care
	j)	palliative care is always source of distress for me
	k)	unclear documentation
	l)	loss of safe working environment (toxic workplace)
28.	Medical doctors - Please, choose what was the source of distress for you in taking care of
		COVID-19 patients in palliative care (more than one answer possible):
	a)	poor communication in team about therapeutic strategy
	b)	communication with chief of department
	c)	different views on palliative care among doctors
	d)	different views on palliative care among nurses
	e)	poor communication with relatives
	f)	lack of protective equipment
	g)	lack of nursing equipment
	h)	lack of time for patient care
	i)	palliative care is always source of distress for me
	j)	unclear documentation
	k)	loss of safe working environment (toxic workplace)
29.	Have the goals of therapy been always clearly explained and defined in a particular
		COVID-19 patient ? (The goal of therapy is not a daily care plan)
	a)	I strongly agree
	b)	I somewhat agree
	c)	I do not know
	d)	I somewhat disagree
	e)	I strongly disagree
30.	Do you agree with the statement that deaths of COVID-19 patients were dignified?
	a)	I strongly agree
	b)	I somewhat agree
	c)	I do not know
	d)	I somewhat disagree
	e)	I strongly disagree
31.	If you did not answer a) to question 30, please define which factors contributed to
		the absence of dignity during dying of COVID-19 patients, in your opinion?
		(more than one answer possible)
	a)	inadequate control of the patient's symptoms (e.g. pain, dyspnea)
	b)	inadequate communication in team
	c)	systemic problems (isolation and therefore entering the patient's room possible
		only at certain intervals)
	d)	lack of understanding of the principles of comfort care
	e)	resource scarcity (e.g. sedatives, analgesics,...)
	f)	inconsistency of physicians's views on palliative care
	g)	inconsistency of nurses's views on comfort care
32.	During the process of EOLD, did you feel any doubt about the appropriateness of this decision?
	a)	Yes, for medical reasons (in my opinion there was still opportunity for curative therapy)
	b)	Yes, for ethical reasons (I do not agree with the concept of EOLD)
	c)	Yes, the procedure did not seem correct to me (nurses not included, decision in rush...)
	d)	No, everything was done in accordance with medical and ethical principles
33.	Have you ever felt that a resource scarcity (e.g., skilled staff, ventilators, beds) was used
		as a supporting argument in EOLD? If so, how did you perceive this aspect?
	a)	Yes, I was not comfortable incorporating resource scarcity into the decision making process.
	b)	Yes, but I understand the need to incorporate resource scarcity into the decision
		making process.
	c)	No.
34.	In your opinion, were you exposed to moral distress during the COVID-19 pandemic?
	a)	I strongly agree
	b)	I somewhat agree
	c)	I do not know
	d)	I somewhat disagree
	e)	I strongly disagree
35.	If you answered a) or b) in question 34 - was the level of Your moral distress You felt
		during COVID-19 pandemic comparable to the situation before the pandemic?
	a)	I strongly agree
	b)	I somewhat agree
	c)	I do not know
	d)	I somewhat disagree
	e)	I strongly disagree
36.	If you were exposed to moral distress during the COVID-19 pandemic, what were
		the possible sources of this distress (more than one answer possible):
	a)	organisational/institutional (you did a job for which you have no training,
		insufficient information...)
	b)	interpersonal relationships ( 1. gender perception/ 2. collective mood/ 3. public attitude
		towards health workers during the COVID-19 pandemic)
	c)	difficulty of the work (1. physical strain/ 2. psychological strain/ 3. risk of infection
		of the worker)
	d)	the severity of the patient's condition and the very serious prognosis in patients
		admitted to the ICU with COVID-19
	e)	the need to make decisions in situation of resource scarcity - care prioritisation
	f)	changes in standards of care (positioning the patient at different intervals,
		more difficult communication with the patient's relatives, ...)
	g)	administration of experimental drugs or non-indicated drugs outside studies (clinical trials)
	h)	other
37.	I would appreciate further education (workshops, case studies) on the topic of EOLD.
	a)	I strongly agree
	b)	I somewhat agree
	c)	I do not know
	d)	I somewhat disagree
	e)	I strongly disagree
38.	What topic of education would be of particular interest for You?
		(more than one answer possible):
	a)	General palliative care
	b)	End-of-life decision making
	c)	Communication in team
	d)	Communication with relatives
	e)	Moral distress and its management
	f)	Workplace safety at the ICU
	g)	Self-care and increasing resilience
	h)	Other
39.	Do you know where to ask for help if You, or a member of Your team, are experiencing
		an enormous level of distress or emotional overload?
	a)	I strongly agree
	b)	I somewhat agree
	c)	I do not know
	d)	I somewhat disagree
	e)	I strongly disagree
40.	Free answers. Here is the space for you to share your views and any additions to the topic.
	a)	answered
