# Supplementary material for: Palliative care practice and moral distress during COVID-19 pandemic (PEOpLE-C19 study): a national, cross-sectional study in intensive care units in the Czech Republic
Source: Crit Care. 2022 Jul 19;26:221. doi: 10.1186/s13054-022-04066-1 (PMC9294824; doi:10.1186/s13054-022-04066-1)
Supplement: Supplementary file 2 — Additional file 2 Appendix 2. Complete analysis. [file 13054_2022_4066_MOESM2_ESM.xlsx]

## Sheet: List1
Appendix 2 - |Complete results of Palliative care practice and moral distress in COVID-19 pandemic
Characteristics of health professional, hospital and description of care about COVID-19 patients												Results
												n (%)
1.	What kind of health professional you are?
	a)	nurse										179 (57.2
	b)	medical doctor										134 (42.8)
2.	Have you taken direct care of COVID-19 patients in intensive care units (ICU)?											N=313
	a)	yes, in my “home” ICU										191 (61.0)
	b)	yes, I helped in another ICU or specially established COVID-19 ICU										10 (31.9)
	c)	no										20 (6.4)
		Type of ICU:	Dedicated infectious disease ICU									22 (7.0)
			Medical ICU									33 (10.5)
			Surgical ICU									34 (10.9)
			ICU									181 (57.8)
			Mixed ICU									21 (6.7)
			Other									48 (15.3)
3.	What kind of ICU do did You work in before COVID-19 pandemic ?
			Dedicated infectious disease ICU									15 (4.8)
			Medical ICU									29 (9.3)
			Surgical ICU									38 (12.1)
			ICU									151 (48.2)
			Mixed ICU									21 (6.7)
			Not working on ICU									41 (13.1)
			Other									60 (19.2)
												ratio
4.	Medical doctors - How many patients are taken care of by one medical doctor in your ICU under											4.08
		normal circumstances ?
4.	Nurses - How many patients are taken care of by one nurse in your ICU under											2.46
		normal circumstances ?
												n (%)
5.	What is your gender identity?											N=313
	a)	male										105 (33.6)
	b)	female										207 (66.1)
	c)	nonbinary gender identity										1 (0.3)
												median (IQR)
6.	How old are you?											42 (33 - 48)
7.	Years in practice?											12 (3 - 20)
												n (%)
8.	What kind of hospital are you working in?
	a)	primary										48 (15.3)
	b)	secondary										104 (33.2)
	c)	university hospital										145 (46.3)
	d)	other										20 (6.4)
9.	Medical doctors - What is your job position?											N=134
	a)	resident										14 (10.4)
	b)	consultant										52 (38.8)
	c)	chief physician										32 (23.9)
	d)	senior consultant										28 (20.9)
	e)	head of the clinic										3 (2,2)
	f)	other										5 (3.7)
9.	Nurses -What is your nursing specialty?											N=179
	a)	General nurse										143 (79.9)
	b)	Paramedic										11 (6.1)
	c)	Children’s nurse										6 (3.4)
	d)	Practical nurse										5 (2.8)
	e)	Student										3 (1.7)
	f)	Midwife										3 (1.7)
	Have you ever passed a nursing specialty course?
	a)	Yes										135 (75.4)
	b)	No										44 (24.6)
10.	Medical doctors - What is your medical specialty / graduate?											N=134
	a)	Intensive care medicine										27 (20.2)
	b)	Anaesthesiology										94 (70.2)
	c)	Palliative medicine										14 (10.5)
	d)	Infectious disease										8 (5.2)
	e)	Medical specialty										18 (13.4)
	f)	Surgical specialty										12 (9.0)
	g)	other										15 (11.2)
10.	Nurses - What did Your care of COVID-19 patients consist of ?											N=179
	a)	dependent procedures (dependent on doctor's orders: e.g. medication administration,...)										141 (78.8)
	b)	independent procedures (independent on doctor's orders: e.g. nursing care,...)										137 (76.5)
	c)	interdependent procedures (procedures to defined target: target glycemia,...)										116 (64.8)
	d)	help with nursing care (without competences)										52 (29.1)
	e)	technical help										59 (33.0)
	f)	other										7 (3.9)
Description of palliative care and EOLD including COVID-19 patients
11.	Several terms are used to describe the “end of life period” and the associated end-of-life											N=313
		decision making, examples are listed below. Which did you use in your workplace
		during the COVID 19 pandemic? (more than one answer possible)
	a)	comfort care										69 (22.0)
	b)	palliative care										237 (75.7)
	c)	end-of-life care										86 (27.5)
	d)	compassionate care										39 (12.5)
	e)	withholding of life-sustaining therapy										129 (41.2)
	f)	limitation to advanced life support										135 (43.1)
	g)	other										13 (4.2)
12.	Please indicate which personnel were usually involved in the end-of-life decision making
		(EOLD) in your workplace during the COVID-19 pandemic. (more than one answer possible)
	a)	chief physician										253 (80.8)
	b)	primary physician										293 (93.6)
	c)	station nurse										77 (24.6)
	d)	primary nurse										157 (50.2)
	e)	family (relatives) of patient										170 (54.3)
	f)	palliative care physician										22 (7.0)
	g)	counsel physician										90 (28.8)
	h)	other										9 (2.9)
13.	What was the form of EOLD interviews with the patient's family (relatives)?
	a)	discussion on person										269 (85.9)
	b)	telephone discussion										203 (64.9)
	c)	videocall										9 (2.9)
	d)	discussions with patient’s family were not performed										12 (3.8)
	e)	other										4 (1.3)
14.	What was the usual involvement of the patient's relatives in EOLD in the situation of
		the COVID-19 pandemic (more than one answer possible):
	a)	the patient's relatives fully decided on the EOLD, the responsibility for the final decision										7 (2.2)
		was delegated fully to them
	b)	the patient's relatives were part of the team and participated in decision-making										81 (25.9)
		(in the form of shared decisions)
	c)	the patient's relatives were only informed of the EOLD made solely by the medical team;										141 (45.0)
		the EOLD was performed unless the patient's relatives disagreement with the decision
	d)	the patient's relatives were only informed of the EOLD made solely by the medical team;										33 (10.5)
		the EOLD was performed despite the patient's relatives disagreement with the decision
	e)	the patient's relatives were not informed at all about the EOLD										10 (3.2)
	f)	I cannot comment, I did not participate in these interviews										40 (12.8)
15.	During the COVID-19 pandemic, did you experience a situation where you perceived the care
		of a patient as inadequate? (multiple choice)
	a)	Yes, the life support has been administered for too long										151 (48.2)
	b)	Yes, the life support was too extensive										114 (36.4)
	c)	Yes, the life support has been administered too briefly										36 (11.5)
	d)	Yes, the life support was not extensive enough										40 (12.8)
	e)	No, I have not experienced this situation										100 (31.9)
16.	If you selected a), b), c), or d) in question 15, did you express that opinion about											N=209
		inadequate care?
	a)	Yes										176 (84.2)
		• was taken into account										110 (62.5)
		• was not taken into account										68 (38.2)
		No										33 (15.8)
17.	During medical care of COVID-19 patients in your ICU, have you ever found yourself in											N=313
		what is known as a "resource scarcity" situation?
	a)	Yes, repeatedly										10 (3.2)
	b)	Yes, sporadically										36 (11.5)
	c)	No										86 (27.5)
Experience of palliative care before COVID-19 pandemic
18.	Do you have experience with treatment of patients in comfort care prior to the
		COVID-19 pandemic?
	a)	Yes										264 (84.3)
	b)	No										46 (14.7)
19.	Do you understand the terminology used in End of Life Decision (EOLD), withholding,
		withdrawing of life support and comfort care?
	a)	I strongly agree										207 (66.1)
	b)	I somewhat agree										85 (27.2)
	c)	I do not know										17 (5.4)
	d)	I somewhat disagree										3 (1.0)
	e)	I strongly disagree										1 (0.3)
20.	The principles of withholding, withdrawing of life support and comfort care and its practical
		application during COVID-19 pandemic differed from its application before the pandemic?
	a)	I strongly agree										49 (15.7)
	b)	I somewhat agree										104 (33.2)
	c)	I do not know										34 (10.9)
	d)	I somewhat disagree										90 (28.8)
	e)	I strongly disagree										32 (10.2)
21.	If you answered that the principles were different (answer a / b), which factors could											N=153
		lead to this difference? (multiple choice possible)
	a)	staff factors (staff qualification, exhaustion or overload…)										101 (66.0)
	b)	administrative factors (organisation and management in the ICU)										75 (49.0)
	c)	equipment limitation (medicaments, medical devices, medical supplies)										69 (45.1)
	d)	different clinical characteristics and prognosis of COVID-19 disease										90 (58.8)
	e)	health care overburdening										107 (69.9)
	f)	wrong communication
		• in health team										27 (17.6)
		• with hospital/ department management										18 (5.8)
	g)	process of End-of-Life-Decision (family participation, health team participation)										22 (14.4)
	h)	different ethical principles (tendency to rescue as much as possible people)										44 (28.8)
	i)	effect of emotions in decision										19 (12.4)
	j)	other										6 (1.9)
22.	Do you have local guidelines (protocol) for End-of-Life-Decision in your hospital?											N=313
		Can you consult a dedicated palliative team in your hospital?
	a)	local guidelines
		• are available										97 (31.0)
		• are not available										184 (58.8)
		• other										30 (9.6)
	b)	palliative team
		• is available										128 (40.9)
		• is not available										161 (51.4)
		• other										18 (5.8)
23.	Have you ever experienced previously expressed wishes (in a form of a defined document
		or note in medical documentation) in your practice? Was it accepted?
	a)	yes, I have experienced it										123 (39.3)
		• it was accepted										100 (81.3)
		• it was not accepted										18 (14.4)
		• I' don't know										9 (7.2)
	b)	no, I have no experience with this										167 (53.4)
24.	Which factors of possible distress (negative stress, negative symptoms) do you monitor
		in patients in palliative care at your department?
	a)	physical stress (pain, dyspnoe, vomiting, sleeping)										142 (45.4)
	b)	psychosocial distress (addictions, solitude)										62 (19.8)
	c)	emotional distress (anxiety, depresion)										104 (33.2)
	d)	spiritual (existential) distress (helplessness, death anxiety)										39 (12.5)
	e)	we do not monitor distress										25 (8.0)
25.	Which therapeutic procedures were a common part of palliative care at Your department
		before COVID-19 pandemic? (“common” means that it was used in more than
		one half of cases)
						to correct the		to escalate or to		to stop the		I do not know
						symptoms		start in all cases		treatment always
								independently
								of symptoms
	a)	opioid analgesics*				231 (73.8)		61 (19.5)		1 (0.3)		7 (2.2)
	b)	sedatives*				241 (77.0)		30 (9.6)		12 (3.8)		12 (3.8)
	c)	enteral nutrition*				181 (57.8)		55 (17.6)		54 (17.3)		11 (3.5)
	d)	parenteral nutrition*				143 (45.7)		22 (7.0)		112 (35.8)		17 (5.4)
	e)	parenteral hydration*				190 (60.7)		87 (27.8)		13 (4.2)		8 (2.6)
	f)	enteral hydration*				185 (59.1)		60 (19.2)		36 (11.5)		14 (4.5)
	g)	breathing therapy*				225 (71.9)		53 (17.0)		16 (5.1)		7 (2.2)
	h)	nursing procedures*				191 (61.0)		100 (32.0)		6 (1.9)		6 (1.9)
	* opioid analgesics (morphine, fentanyl, sufentanil etc.); sedatives (propofol, dexmedetomidine,
	midazolam etc.); enteral nutrition (per os, enteral tube nutrition); parenteral nutrition (total, partial);
	parenteral hydration (crystalloids,...); enteral hydration (per os, tube hydration,...); breathing
	therapy (mucolytics, inhalation therapy, airway suctioning); nursing procedures (positioning,
	hygiene, wound care)
26.	What was Your common approach to specific organ support in palliative care at your
		department before COVID-19 pandemic? (“common” means that it was applied in more
		than one half of cases)
						to start		to keep		to stop		I do not know
	a)	airway securing- endotracheal tube				47 (15.0)		194 (62.0)		36 (11.5)		22 (7.0)
	b)	airway securing- tracheostomy				33 (10.5)		239 (76.4)		9 (2.9)		17 (5.4)
	c)	mechanical ventilation**				37 (11.8)		163 (52.1)		77 (24.6)		21 (6.7)
	d)	vasoactive agents**				32 (10.2)		61 (19.5)		189 (60.4)		18 (5.8)
	e)	renal replacement therapy**				23 (7.4)		25 (8.0)		218 (69.7)		31 (9.9)
	f)	antibiotics				40 (12.8)		99 (31.6)		153 (48.9)		12 (3.8)
	** mechanical ventilation (controlled mode, assisted mode); vasoactive agents (e.g. catecholamines);
	renal replacement therapy (continuous, intermittent dialysis)
Distress characteristics and characteristics of possible moral/ethical distress
27.	Taking care of patients in palliative care is more mentally demanding than taking care
		of patients with complete organ support.
	a)	I strongly agree										71 (22.7)
	b)	I somewhat agree										105 (33.5)
	c)	I do not know										17 (5.4)
	d)	I somewhat disagree										92 (29.4)
	e)	I strongly disagree										21 (6.7)
28.	Nurses - Please, choose what was the source of distress for You in taking care of											N=179
		COVID-19 patients in palliative care (more than one answer possible):
	a)	poor communication in team about therapeutic strategy										38 (21.2)
	b)	communication with chief of department										20 (11.2)
	c)	different views on palliative care among doctors										74 (41.3)
	d)	different views on palliative care among nurses										37 (20.7)
	e)	non reflecting the suggestion to improve the comfort of the patient by doctor										32 (17.9)
	f)	poor communication with relatives										41 (22.9)
	g)	lack of protective equipment										23 (12.9)
	h)	lack of nursing equipment										24 (13.4)
	i)	lack of time for patient care										109 (60.9)
	j)	palliative care is always source of distress for me										40 (22.4)
	k)	unclear documentation										17 (9.5)
	l)	loss of safe working environment (toxic workplace)										38 (21.2)
28.	Medical doctors - Please, choose what was the source of distress for you in taking care of											N=134
		COVID-19 patients in palliative care (more than one answer possible):
	a)	poor communication in team about therapeutic strategy										33 (24.6)
	b)	communication with chief of department										24 (17.9)
	c)	different views on palliative care among doctors										59 (44.0)
	d)	different views on palliative care among nurses										37 (27.6)
	e)	poor communication with relatives										33 (24.6)
	f)	lack of protective equipment										14 (10.5)
	g)	lack of nursing equipment										14 (10.5)
	h)	lack of time for patient care										61 (45.5)
	i)	palliative care is always source of distress for me										21 (15.7)
	j)	unclear documentation										31 (23.1)
	k)	loss of safe working environment (toxic workplace)										21 (15.7)
29.	Have the goals of therapy been always clearly explained and defined in a particular											N=313
		COVID-19 patient ? (The goal of therapy is not a daily care plan)
	a)	I strongly agree										60 (19.2)
	b)	I somewhat agree										168 (53.7)
	c)	I do not know										35 (11.2)
	d)	I somewhat disagree										35 (11.2)
	e)	I strongly disagree										7 (2.2)
30.	Do you agree with the statement that deaths of COVID-19 patients were dignified?
	a)	I strongly agree										69 (22.0)
	b)	I somewhat agree										124 (39.6)
	c)	I do not know										35 (11.2)
	d)	I somewhat disagree										61 (19.5)
	e)	I strongly disagree										14 (4.5)
31.	If you did not answer a) to question 30, please define which factors contributed to											N=234
		the absence of dignity during dying of COVID-19 patients, in your opinion?
		(more than one answer possible)
	a)	inadequate control of the patient's symptoms (e.g. pain, dyspnea)										21 (9.0)
	b)	inadequate communication in team										18 (7.7)
	c)	systemic problems (isolation and therefore entering the patient's room possible										52 (22.2)
		only at certain intervals)
	d)	lack of understanding of the principles of comfort care										29 (12.4)
	e)	resource scarcity (e.g. sedatives, analgesics,...)										7 (3.0)
	f)	inconsistency of physicians's views on palliative care										40 (17.1)
	g)	inconsistency of nurses's views on comfort care										18 (7.7)
32.	During the process of EOLD, did you feel any doubt about the appropriateness of this decision?											N=313
	a)	Yes, for medical reasons (in my opinion there was still opportunity for curative therapy)										25 (8.0)
	b)	Yes, for ethical reasons (I do not agree with the concept of EOLD)										5 (1.6)
	c)	Yes, the procedure did not seem correct to me (nurses not included, decision in rush...)										52 (16.6)
	d)	No, everything was done in accordance with medical and ethical principles										214 (68.4)
33.	Have you ever felt that a resource scarcity (e.g., skilled staff, ventilators, beds) was used
		as a supporting argument in EOLD? If so, how did you perceive this aspect?
	a)	Yes, I was not comfortable incorporating resource scarcity into the decision making process.										36 (11.5)
	b)	Yes, but I understand the need to incorporate resource scarcity into the decision										108 (34.5)
		making process.
	c)	No.										154 (49.2)
34.	In your opinion, were you exposed to moral distress during the COVID-19 pandemic?
	a)	I strongly agree										75 (24.0)
	b)	I somewhat agree										87 (27.8)
	c)	I do not know										23 (7.3)
	d)	I somewhat disagree										92 (29.4)
	e)	I strongly disagree										28 (8.9)
35.	If you answered a) or b) in question 34 - was the level of Your moral distress You felt											N=162
		during COVID-19 pandemic comparable to the situation before the pandemic?
	a)	I strongly agree										5 (3.1)
	b)	I somewhat agree										24 (14.8)
	c)	I do not know										11 (6.8)
	d)	I somewhat disagree										82 (50.6)
	e)	I strongly disagree										39 (24.1)
36.	If you were exposed to moral distress during the COVID-19 pandemic, what were											N=162
		the possible sources of this distress (more than one answer possible):
	a)	organisational/institutional (you did a job for which you have no training,										6 (3.7)
		insufficient information...)
	b)	interpersonal relationships ( 1. gender perception/ 2. collective mood/ 3. public attitude										50 (30.9)
		towards health workers during the COVID-19 pandemic)
	c)	difficulty of the work (1. physical strain/ 2. psychological strain/ 3. risk of infection										60 (37.0)
		of the worker)
	d)	the severity of the patient's condition and the very serious prognosis in patients										16 (9.9)
		admitted to the ICU with COVID-19
	e)	the need to make decisions in situation of resource scarcity - care prioritisation										16 (9.9)
	f)	changes in standards of care (positioning the patient at different intervals,										19 (11.7)
		more difficult communication with the patient's relatives, ...)
	g)	administration of experimental drugs or non-indicated drugs outside studies (clinical trials)										5 (3.1)
	h)	other										5 (3.1)
37.	I would appreciate further education (workshops, case studies) on the topic of EOLD.											N=313
	a)	I strongly agree										117 (37.4)
	b)	I somewhat agree										117 (37.4)
	c)	I do not know										43 (13.7)
	d)	I somewhat disagree										21 (6.7)
	e)	I strongly disagree										7 (2.2)
38.	What topic of education would be of particular interest for You?
		(more than one answer possible):
	a)	General palliative care										126 (40.3)
	b)	End-of-life decision making										146 (46.7)
	c)	Communication in team										118 (37.7)
	d)	Communication with relatives										131 (41.9)
	e)	Moral distress and its management										118 (37.7)
	f)	Workplace safety at the ICU										79 (25.2)
	g)	Self-care and increasing resilience										121 (38.7)
	h)	Other										4 (1.3)
39.	Do you know where to ask for help if You, or a member of Your team, are experiencing
		an enormous level of distress or emotional overload?
	a)	I strongly agree										103 (32.9)
	b)	I somewhat agree										107 (34.2)
	c)	I do not know										65 (20.8)
	d)	I somewhat disagree										21 (6.7)
	e)	I strongly disagree										11 (3.5)
40.	Free answers. Here is the space for you to share your views and any additions to the topic.
	a)	answered										45 (14.4)
