# Supplementary material for: Palliative care practice and moral distress during COVID-19 pandemic (PEOpLE-C19 study): a national, cross-sectional study in intensive care units in the Czech Republic
Source: Crit Care. 2022 Jul 19;26:221. doi: 10.1186/s13054-022-04066-1 (PMC9294824; doi:10.1186/s13054-022-04066-1)
Supplement: Supplementary file 3 — Additional file 3 Appendix 3. Source data. [file 13054_2022_4066_MOESM3_ESM.xlsx]

## Sheet: Analysed data
RESPONDENT	Klinutím na možnost 'SPUSTIT DOTAZNÍK' potvrzuji, že jsem starší osmnácti let a souhlasím s účastí na studii. Beru na vědomí, že moje odpovědi budou zpracovány vědeckými pracovníky a souhrnné výsledky budou zveřejněny ve vědeckých publikacích. * Spustit dotazník	Klinutím na možnost 'SPUSTIT DOTAZNÍK' potvrzuji, že jsem starší osmnácti let a souhlasím s účastí na studii. Beru na vědomí, že moje odpovědi budou zpracovány vědeckými pracovníky a souhrnné výsledky budou zveřejněny ve vědeckých publikacích. * Opustit dotazník	Vaším pracovním zařazením je: * Lékař	Vaším pracovním zařazením je: *NLZP- nelékařský zdravotnický pracovník	Byl/a jste zapojen/a do přímé péče o pacienty s COVID-19 na intenzivní péči (IP)? * ano, na domovské IP	Byl/a jste zapojen/a do přímé péče o pacienty s COVID-19 na intenzivní péči (IP)? * ano, na speciálně zřízených COVID jednotkách nebo jako výpomoc na jiné IP	Byl/a jste zapojen/a do přímé péče o pacienty s COVID-19 na intenzivní péči (IP)? * ne	Prosím specifikujte typ IP * infekční JIP	Prosím specifikujte typ IP * interní JIP	Prosím specifikujte typ IP * chirurgická JIP	Prosím specifikujte typ IP * intenzivní péče v rámci oboru AIM (Anestezie a intenzivní medicína)	Prosím specifikujte typ IP * samostatné oddělení intenzivní péče (OIP)	Prosím specifikujte typ IP * Komentár	Jaký je typ intenzivní péče (IP), na které pracujete mimo pandemii COVID-19? * infekční JIP	Jaký je typ intenzivní péče (IP), na které pracujete mimo pandemii COVID-19? * interní JIP	Jaký je typ intenzivní péče (IP), na které pracujete mimo pandemii COVID-19? * chirurgická JIP	Jaký je typ intenzivní péče (IP), na které pracujete mimo pandemii COVID-19? * intenzivní péče v rámci oboru AIM	Jaký je typ intenzivní péče (IP), na které pracujete mimo pandemii COVID-19? * samostatné oddělení intenzivní péče (OIP)	Jaký je typ intenzivní péče (IP), na které pracujete mimo pandemii COVID-19? * nepracuji na IP (prosím specifikujte)	Jaký je typ intenzivní péče (IP), na které pracujete mimo pandemii COVID-19? * Komentár	Jaký je v průměru obvyklý počet pacientů na vaší IP, za které je zodpovědný/á jeden/a lékař/ka?....	Jaký je v průměru obvyklý počet pacientů za které je zodpovědná jedna sestra na vaší IP?:.....	Prosím, uveďte svoje pohlaví: * muž	Prosím, uveďte svoje pohlaví: * žena	Prosím, uveďte svoje pohlaví: * nebinární	Vyplňte prosím Váš věk (v celých letech):	Vyplňte prosím celkový počet let odborné praxe:	Vyplňte prosím počet let praxe na IP.	Jaká je vaše aktuální kvalifikace: * Všeobecná sestra	Jaká je vaše aktuální kvalifikace: * Porodní asistentka	Jaká je vaše aktuální kvalifikace: * Zdravotnický záchranář	Jaká je vaše aktuální kvalifikace: * Praktická sestra (zdravotnický asistent)	Jaká je vaše aktuální kvalifikace: * Dětská sestra	Jaká je vaše aktuální kvalifikace: * Pracoval/a jsem jako student	Jaká je vaše aktuální kvalifikace: * Komentár	Absoloval/a jste specializační studium? (včetně probíhajícího vzdělávání): * ne	Absoloval/a jste specializační studium? (včetně probíhajícího vzdělávání): * ano	Absoloval/a jste specializační studium? (včetně probíhajícího vzdělávání): * Komentár	Jaká je Vaše pracovní pozice? * lékař ve specializačním výcviku (rezident)	Jaká je Vaše pracovní pozice? * samostatně pracující lékař (konzultant)	Jaká je Vaše pracovní pozice? * vedoucí lékař	Jaká je Vaše pracovní pozice? * primář	Jaká je Vaše pracovní pozice? * přednosta kliniky	Jaká je Vaše pracovní pozice? * Komentár	V kterém typu nemocnice pracujete? * okresní/městská	V kterém typu nemocnice pracujete? * krajská	V kterém typu nemocnice pracujete? * fakultní	V kterém typu nemocnice pracujete? * Komentár	Jaká je Vaše kvalifikace/specializace (včetně probíhajícího vzdělávání)? - možnost více odpovědí: * Intenzivní medicína
aabad7b65a6	1	0	0	1	1	0	0	0	0	0	0	1		0	0	0	0	1	0			2	0	1	0	24	5	4	1	0	0	0	0	0		1	0		0	0	0	0	0		0	1	0		0
aba2d0949a6	1	0	0	1	0	1	0	0	0	0	1	0		0	0	0	1	0	0			1	0	1	0	31	6	6	1	0	0	0	0	0		0	1	magisterské studium intenzivní péče	0	0	0	0	0		0	0	1		0
ab72a1af7a6	1	0	0	1	0	1	0	0	0	0	0	1		0	0	0	0	0	1				1	0	0	36	13		0	0	0	0	0	0	oąetřovatel	1	0		0	0	0	0	0		0	1	0		0
ac548a11ca6	1	0	1	0	0	1	0	0	1	0	0	0		0	0	0	0	0	1		4		1	0	0	37	11	4	0	0	0	0	0	0		0	0		0	0	1	0	0		1	0	0		0
ac548a11ca6	1	0	1	0	1	0	0	0	0	0	1	0		0	0	0	1	0	0		3		1	0	0	43	15	15	0	0	0	0	0	0		0	0		0	0	1	0	0		1	0	0		0
ad0ad7252a6	1	0	1	0	1	0	0	0	0	0	1	0		0	0	0	1	0	0		2		0	1	0	29	4	1	0	0	0	0	0	0		0	0		1	0	0	0	0		0	0	1		0
ae1a3c370a6	1	0	1	0	1	0	0	0	0	0	1	0		0	0	0	1	0	0		2		1	0	0	30	5	3	0	0	0	0	0	0		0	0		1	0	0	0	0		0	0	1		0
aff18764fa6	1	0	1	0	1	0	0	0	0	0	1	0		0	0	0	1	0	0		2		1	0	0	45	20	15	0	0	0	0	0	0		0	0		0	0	1	0	0		0	0	1		1
af5f0b664a6	1	0	0	1	0	1	0	0	0	0	1	0		0	0	0	1	0	0			2	0	1	0	26	4	3	0	0	1	0	0	0		1	0		0	0	0	0	0		0	0	1		0
a0ee1ea69a6	1	0	0	1	1	0	0	0	0	0	1	0		0	0	0	1	0	0			2	0	1	0	44	23	23	1	0	0	0	0	0		0	1	ARIP	0	0	0	0	0		0	0	1		0
a03b3b727a6	1	0	0	1	0	1	0	0	1	0	0	0		0	1	0	0	0	0			2	0	1	0	23	3	2	1	0	0	0	0	0		0	1		0	0	0	0	0		1	0	0		0
a06507977a6	1	0	0	1	1	0	0	1	0	0	0	0		1	0	0	0	0	0			2	0	1	0	26	6	1	1	0	0	0	0	0		0	1		0	0	0	0	0		0	0	1		0
a1621354ba6	1	0	0	1	0	1	0	0	0	1	0	0		0	0	1	0	0	0			6	0	1	0	45	15	15	1	0	0	0	0	0		0	1	Sestra pro intenzivní péči	0	0	0	0	0		0	0	1		0
a31d94a9ea6	1	0	1	0	1	0	0	0	0	0	1	0		0	0	0	1	0	0		3		1	0	0	51	26	17	0	0	0	0	0	0		0	0		0	0	1	0	0		1	0	0		0
a31d94a9ea6	1	0	1	0	1	0	0	0	0	0	1	0		0	0	0	1	0	0		3		1	0	0	50	25	15	0	0	0	0	0	0		0	0		0	0	1	0	0		1	0	0		0
a4b8f463fa6	1	0	0	1	1	0	0	0	0	0	1	0		0	0	0	0	1	0			4	0	1	0	39	17	11	1	0	0	0	0	0		0	1	Intenzivní pece	0	0	0	0	0		0	0	1		0
a673c5e00a6	1	0	1	0	1	0	0	0	0	0	1	0		0	0	0	1	0	0		2		0	1	0	38	12	10	0	0	0	0	0	0		0	0		0	1	0	0	0		0	0	1		0
a733cadd1a6	1	0	0	1	1	0	0	0	0	0	1	0		0	0	0	1	0	0			1	0	1	0	27	3	3	0	0	1	0	0	0		1	0		0	0	0	0	0		0	0	1		0
a759fd541a6	1	0	0	1	0	1	0	0	0	0	1	0		0	0	0	0	1	0			1	0	1	0	31	10	10	1	0	0	0	0	0		0	1	Intenzivni pece	0	0	0	0	0		0	1	0		0
a8b3a5689a6	1	0	1	0	1	0	0	0	0	0	1	0		0	0	0	1	0	0		3		0	1	0	50	24	22	0	0	0	0	0	0		0	0		0	0	0	0	1		0	0	1		0
a9a1b7888a6	1	0	1	0	1	0	0	0	0	0	1	0		0	0	0	1	0	0		3		1	0	0	48	22	22	0	0	0	0	0	0		0	0		0	0	0	1	0		1	0	0		0
a915f9a23a6	1	0	0	1	1	0	0	0	0	0	1	0		0	0	1	0	0	0			2	0	1	0	48	28		1	0	0	0	0	0		0	1		0	0	0	0	0		0	0	1		0
a9153f656a6	1	0	0	1	1	0	0	0	0	1	0	0		0	0	1	0	0	0			2	0	1	0	42	21	21	1	0	0	0	0	0		0	1		0	0	0	0	0		0	0	1		0
a953a5377a6	1	0	0	1	0	1	0	0	0	0	1	0		0	0	0	1	0	0			2	0	1	0	37	16	16	1	0	0	0	0	0		0	1	Sestra pro intenzivní péči	0	0	0	0	0		1	0	0		0
baae29f8ba6	1	0	0	1	0	1	0	0	0	0	1	0		0	0	0	0	1	0			2	0	1	0	47	25	24	0	0	0	0	1	0		0	1	ARIP v pediatrii a neonatologii	0	0	0	0	0		0	0	1		0
baae29f8ba6	1	0	0	1	0	0	0	0	1	0	0	0		0	1	0	0	0	0			2	0	1	0	49	29	20	1	0	0	0	0	0		0	1		0	0	0	0	0		0	0	1		0
bbe58b283a6	1	0	1	0	0	1	0	0	0	1	0	0		0	0	0	1	0	0		2		0	1	0	28	3	1	0	0	0	0	0	0		0	0		1	0	0	0	0		0	0	1		0
bcdb56fe7a6	1	0	0	1	1	0	0	0	0	0	1	0		0	0	0	1	0	0			1	0	1	0	34	15	12	1	0	0	0	0	0		0	1	ARIP	0	0	0	0	0		0	0	1		0
bcea269eca6	1	0	0	1	0	1	0	0	0	0	0	1		0	0	0	0	1	0			1	0	1	0	47	29	6	1	0	0	0	0	0		0	1		0	0	0	0	0		0	0	0	Vojenská	0
bcf0bf7d3a6	1	0	0	1	0	1	0	0	0	1	0	0		0	0	1	0	0	0			2	0	1	0	45	27	27	1	0	0	0	0	0		0	1	ARIP	0	0	0	0	0		0	0	1		0
be1cd8b15a6	1	0	1	0	1	0	0	0	0	0	1	0		0	0	0	1	0	0		3		1	0	0	73	47	44	0	0	0	0	0	0		0	0		0	1	0	0	0		1	0	0		0
b3b89701fa6	1	0	0	1	0	1	0	0	0	0	1	0		0	0	0	0	0	0	ARO		2	0	1	0	24	2	2	1	0	0	0	0	0		1	0		0	0	0	0	0		1	0	0		0
b3870edf6a6	1	0	1	0	0	0	1	0	0	0	1	0		0	0	0	0	0	1				0	1	0		46		0	0	0	0	0	0		0	0		0	0	0	0	0	důchodce	0	0	0	pracovala jsem na klinice v Praze	0
b540f9836a6	1	0	0	1	0	1	0	0	0	1	0	0		0	0	1	0	0	0			3	0	1	0	39	15	10	1	0	0	0	0	0		0	1	Arip	0	0	0	0	0		0	0	1		0
b592b976ca6	1	0	1	0	1	0	0	0	0	0	1	0		0	0	0	0	1	0		2		0	1	0	55	30	30	0	0	0	0	0	0		0	0		0	0	0	1	0		0	1	0		0
b6b88ffd5a6	1	0	0	1	1	0	0	0	1	0	0	0		0	1	0	0	0	0			3	0	1	0	43	22	11	1	0	0	0	0	0		0	1	ARIP	0	0	0	0	0		0	0	1		0
b74266af8a6	1	0	1	0	1	0	0	0	0	0	0	1		0	0	0	1	0	0		5		0	1	0	50	33	20	0	0	0	0	0	0		0	0		0	1	0	0	0		0	1	0		0
b994b740ba6	1	0	1	0	1	0	0	0	0	0	1	0		0	0	0	1	0	0		10		0	1	0	53	28	15	0	0	0	0	0	0		0	0		0	0	1	0	0		0	1	0		0
cb28f2306a6	1	0	1	0	1	0	0	1	0	0	0	0		1	0	0	0	0	0		3		0	1	0	34	8	4	0	0	0	0	0	0		0	0		0	1	0	0	0		0	0	1		1
cdc646373a6	1	0	0	1	0	0	1	0	0	0	0	0		0	0	0	0	1	0			4	0	0	1	45	5	1	0	0	0	0	0	1		1	0		0	0	0	0	0		1	0	0		0
cd82cbbfca6	1	0	1	0	1	0	0	0	0	0	1	0		0	0	0	1	0	0		20		0	1	0	54	30	18	0	0	0	0	0	0		0	0		0	0	1	0	0		0	0	1		1
c0bc94f95a6	1	0	0	1	1	0	0	0	0	0	1	0		0	0	0	1	0	0			2	0	1	0	25	3	3	1	0	0	0	0	0		0	1	Vąeobecná sestra, nyni studuji navazující obor intenzivní péči	0	0	0	0	0		0	1	0		0
c16948588a6	1	0	0	1	1	0	0	0	0	0	1	0		0	0	0	1	0	0			3	0	1	0	51	33	23	1	0	0	0	0	0		0	1	ARIP	0	0	0	0	0		0	1	0		0
c33ec5683a6	1	0	0	1	1	0	0	0	0	0	1	0		0	0	0	1	0	0			1	0	1	0	30	8	3	0	0	1	0	0	0		1	0		0	0	0	0	0		0	0	1		0
c47aa4af5a6	1	0	1	0	0	1	0	0	0	0	0	0	infekční urgentní příjem samostatného (reprofilizovaného) covidového pavilonu	0	0	0	0	0	0	urgentní příjem	10		0	1	0	63	31	31	0	0	0	0	0	0		0	0		0	1	0	0	0		0	1	0		0
c49428dada6	1	0	1	0	1	0	0	0	0	0	1	0		0	0	0	1	0	0				0	1	0	53	26	20	0	0	0	0	0	0		0	0		0	0	1	0	0		0	1	0		1
c5b79df8aa6	1	0	0	1	1	0	0	0	0	0	1	0		0	0	0	0	0	0	aro		2	0	1	0	40	20	20	1	0	0	0	0	0		0	1		0	0	0	0	0		1	0	0		0
c74fea421a6	1	0	0	1	1	0	0	0	0	1	0	0		0	0	1	0	0	0			2	0	1	0	33	11	11	1	0	0	0	0	0		0	1	Specializační vzdělávání v oboru Intenzivní péče	0	0	0	0	0		0	0	1		0
c9022309ca6	1	0	1	0	1	0	0	0	0	0	1	0		0	0	0	1	0	0		6		1	0	0	46	22	22	0	0	0	0	0	0		0	0		0	0	0	1	0		1	0	0		0
db95e0acaa6	1	0	1	0	1	0	0	0	0	0	1	0		0	0	0	1	0	0		2		0	1	0	52	22	17	0	0	0	0	0	0		0	0		0	1	0	0	0		0	0	1		0
dcc430ee4a6	1	0	0	1	0	1	0	0	0	0	0	0	Plicní covid jednotka, plicní JIP	0	0	0	0	0	1			2	0	1	0	20	2	1	0	0	0	0	0	1		0	1	zdravotnické záchranářství	0	0	0	0	0		0	0	1		0
dc68c3b2ca6	1	0	0	1	0	1	0	0	0	1	0	0		0	0	0	1	0	0			1	0	1	0	46	28	25	1	0	0	0	0	0		0	1	ARIP	0	0	0	0	0		0	0	1		0
dc942a077a6	1	0	0	1	0	1	0	0	0	0	1	0		0	0	1	0	0	0			2	0	1	0	26	2	2	0	0	1	0	0	0		1	0		0	0	0	0	0		0	0	1		0
dda7e1af4a6	1	0	0	1	1	0	0	0	0	0	1	0		0	0	0	1	0	0			1	0	1	0	38	18	17	1	0	0	0	0	0		0	1		0	0	0	0	0		1	0	0		0
df775b860a6	1	0	0	1	1	0	0	1	0	0	0	0		1	0	0	0	0	0			1	0	1	0	50	30	23	1	0	0	0	0	0		0	1	ARIP	0	0	0	0	0		0	0	1		0
d0d321c4ba6	1	0	0	1	0	0	1	0	0	1	0	0		0	0	0	0	0	1			2	1	0	0	20	0	0	0	0	0	0	0	1		1	0		0	0	0	0	0		0	0	1		0
d0fb85404a6	1	0	0	1	1	0	0	0	1	0	0	0		0	1	0	0	0	0			3	0	1	0	51	30	25	1	0	0	0	0	0		0	1	ARIP	0	0	0	0	0		1	0	0		0
d1721bfd0a6	1	0	1	0	1	0	0	0	0	0	0	1		0	0	0	0	1	0		2		0	1	0	41	17	3	0	0	0	0	0	0		0	0		0	0	0	0	0		0	0	1		0
d2b036e5fa6	1	0	0	1	1	0	0	0	0	0	1	0		0	0	0	0	1	0			1	0	1	0	31	7	7	1	0	0	0	0	0		0	1		0	0	0	0	0		0	0	1		0
d2c3c20baa6	1	0	0	1	0	1	0	0	1	0	0	0		0	1	0	0	0	0			2	0	1	0	47	26	12	1	0	0	0	0	0		1	0		0	0	0	0	0		0	0	0	Soukromá	0
d283dbc1ba6	1	0	0	1	1	0	0	0	0	0	1	0		0	0	0	1	0	0			1	0	1	0	36	16	13	1	0	0	0	0	0		0	1	ARIP	0	0	0	0	0		0	0	1		0
d4ade68daa6	1	0	1	0	1	0	0	0	0	0	1	0		0	0	0	1	0	0		3		1	0	0	35	10	10	0	0	0	0	0	0		0	0		0	1	0	0	0		1	0	0		0
d4e187411a6	1	0	1	0	1	0	0	0	0	0	1	0		0	0	0	1	0	0		3		0	1	0	51	26	14	0	0	0	0	0	0		0	0		0	0	0	1	0		1	0	0		1
d468ee95fa6	1	0	1	0	1	0	0	0	0	0	1	0		0	0	0	1	0	0		3		1	0	0	46	20	19	0	0	0	0	0	0		0	0		0	1	0	0	0		0	0	1		1
d788ee60ca6	1	0	1	0	0	0	1	0	0	1	0	0		0	0	1	0	0	0		3		1	0	0	52	24	0	0	0	0	0	0	0		0	0		0	1	0	0	0		1	0	0		0
d9eb6cb99a6	1	0	1	0	1	0	0	0	0	0	1	0		0	0	0	1	0	0		3		0	1	0	36	10	5	0	0	0	0	0	0		0	0		0	1	0	0	0		1	0	0		0
ea0fb4894a6	1	0	0	1	1	0	0	0	0	0	1	0		0	0	0	1	0	0			2	0	1	0	35	14	12	1	0	0	0	0	0		0	1	Intenzivní péče	0	0	0	0	0		1	0	0		0
ebf0da58ba6	1	0	0	1	1	0	0	0	0	0	1	0		0	0	0	1	0	0			1	0	1	0	36	17	17	1	0	0	0	0	0		1	0		0	0	0	0	0		0	0	1		0
eb314b778a6	1	0	0	1	0	1	0	0	0	0	1	0		0	0	0	0	0	1			2	0	1	0	27	6	0	0	1	0	0	0	0		0	1	Intenzivní péče v porodní asistenci	0	0	0	0	0		0	0	1		0
ec7380dc4a6	1	0	1	0	1	0	0	0	0	0	0	1		0	0	0	1	0	0		5		1	0	0	41	16	10	0	0	0	0	0	0		0	0		0	1	0	0	0		0	0	1		1
ee20a36dea6	1	0	0	1	0	1	0	0	0	0	0	1		0	0	0	0	1	0			2	0	1	0	40	21		1	0	0	0	0	0		0	1	Arip	0	0	0	0	0		0	0	1		0
ee20a36dea6	1	0	0	1	0	1	0	0	0	1	0	0		0	0	1	0	0	0			2	0	1	0	27	4	4	1	0	0	0	0	0		0	1	Arip	0	0	0	0	0		0	0	1		0
ee20a36dea6	1	0	1	0	0	1	0	0	0	0	0	1		0	0	0	1	0	0				0	1	0	28	4	3	0	0	0	0	0	0		0	0		1	0	0	0	0		0	0	1		0
ee20a36dea6	1	0	1	0	1	0	0	0	0	0	1	0		0	0	0	1	0	0		5		0	1	0	29	4	1	0	0	0	0	0	0		0	0		1	0	0	0	0		0	0	1		0
ee20a36dea6	1	0	1	0	1	0	0	0	0	0	1	0		0	0	0	1	0	0		3		1	0	0	31	5	3	0	0	0	0	0	0		0	0		0	1	0	0	0		0	0	1		0
ee20a36dea6	1	0	1	0	1	0	0	0	0	0	1	0		0	0	0	1	0	0		2		1	0	0	45	20	15	0	0	0	0	0	0		0	0		0	0	1	0	0		0	0	1		1
ee20a36dea6	1	0	0	1	0	1	0	0	1	0	0	0		0	0	1	0	0	0			3	0	1	0	45	25	25	1	0	0	0	0	0		0	1	ARIP	0	0	0	0	0		0	0	1		0
ee20a36dea6	1	0	1	0	0	0	1	0	0	0	1	0		0	0	0	1	0	0		2		1	0	0	31	6	3	0	0	0	0	0	0		0	0		0	1	0	0	0		0	0	1		0
ee59e8079a6	1	0	0	1	1	0	0	0	0	0	0	0	Koronární jednotka	0	0	0	0	0	0	koronární jednotka		2	1	0	0	48	27	19	1	0	0	0	0	0		0	1	sestra pro intenzivní péči (DiS.)	0	0	0	0	0		0	0	1		0
e213e3a55a6	1	0	1	0	1	0	0	0	0	0	1	0		0	0	0	1	0	0		3		1	0	0	40	14	10	0	0	0	0	0	0		0	0		0	1	0	0	0		0	1	0		0
e2858f080a6	1	0	0	1	1	0	0	0	0	0	1	0		0	0	0	1	0	0			2	0	1	0	45	25	24	0	0	1	0	0	0		1	0		0	0	0	0	0		1	0	0		0
e30cec3cfa6	1	0	0	1	0	1	0	0	1	0	0	0		0	0	0	0	0	0	Iktova jednotka		2	0	1	0	38	20	5	1	0	0	0	0	0		0	1		0	0	0	0	0		0	0	1		0
e43f8a90ba6	1	0	1	0	1	0	0	0	0	0	1	0		0	0	0	1	0	0		5		1	0	0	43	18	18	0	0	0	0	0	0		0	0		0	0	1	0	0		1	0	0		0
e49a2b521a6	1	0	1	0	0	1	0	0	0	0	0	1		0	0	0	0	0	1		0		1	0	0	54	27		0	0	0	0	0	0		0	0		0	1	0	0	0		1	0	0		0
e49a2b521a6	1	0	1	0	0	1	0	0	0	0	1	0		0	0	0	0	0	1		3		1	0	0	33	5	0	0	0	0	0	0	0		0	0		1	0	0	0	0		1	0	0		0
e49a2b521a6	1	0	0	1	0	1	0	0	0	0	1	0		0	1	0	0	0	0			4	0	1	0	35	16	11	1	0	0	0	0	0		0	1		0	0	0	0	0		1	0	0		0
e59569c74a6	1	0	1	0	1	0	0	0	0	0	1	0		0	0	0	1	0	0		6		1	0	0	37	12	12	0	0	0	0	0	0		0	0		0	1	0	0	0		1	0	0		0
e6a7508f3a6	1	0	0	1	0	0	1	0	0	0	0	0		0	0	1	0	0	0			2	0	1	0	24	9	2	1	0	0	0	0	0		0	1		0	0	0	0	0		1	0	0		0
e6ec2c1a7a6	1	0	0	1	1	0	0	0	0	0	0	0		0	1	0	0	0	0			3	0	1	0	40	17	11	1	0	0	0	0	0		1	0		0	0	0	0	0		1	0	0		0
e6ec2c1a7a6	1	0	0	1	0	1	0	1	0	0	0	0		0	0	0	0	0	1			4	0	1	0	40	20	10	0	0	0	0	0	0	hlavní sestra	0	1	ARIP	0	0	0	0	0		1	0	0		0
e6ec2c1a7a6	1	0	0	1	0	0	1	0	0	0	1	0		0	0	0	0	1	0			4	1	0	0	33	13	6	0	0	1	0	0	0		1	0		0	0	0	0	0		0	0	0	soukromá nemocnice	0
e62d29108a6	1	0	1	0	1	0	0	1	0	0	0	0		1	0	0	0	0	0		3		0	1	0	32	5	3	0	0	0	0	0	0		0	0		0	1	0	0	0		0	0	1		0
e63892c01a6	1	0	0	1	0	1	0	0	0	1	0	0		0	0	1	0	0	0			2	0	1	0	48	30	28	1	0	0	0	0	0		0	1		0	0	0	0	0		0	0	1		0
e7974dc29a6	1	0	0	1	1	0	0	0	0	0	0	1		0	0	0	0	1	0			10	0	1	0	59	40	0	0	0	0	0	1	0		0	1	instrumentování na operačním sále	0	0	0	0	0		1	0	0		0
e7974dc29a6	1	0	1	0	1	0	0	0	0	0	1	0		0	0	0	1	0	0		3		1	0	0	51	26	26	0	0	0	0	0	0		0	0		0	0	0	1	0		1	0	0		0
e94299bdda6	1	0	0	1	1	0	0	0	0	0	1	0		0	0	0	0	0	0	Aro + jip (chir, neu, int)		2	1	0	0	29	5	5	1	0	0	0	0	0		0	1	Oąetřovatelství v intenzivní péči	0	0	0	0	0		1	0	0		0
fbe80104aa6	1	0	0	1	0	1	0	0	0	0	1	0		0	0	0	0	0	1			2	0	1	0	46	27	0	0	0	0	0	0	0	perioperační sestra	0	1	perioperační sestra	0	0	0	0	0		1	0	0		0
fb630399ea6	1	0	0	1	0	1	0	0	1	0	0	0		0	0	0	0	0	1			3	0	1	0	47	27	1	1	0	0	0	0	0		1	0		0	0	0	0	0		1	0	0		0
fcc9b403ea6	1	0	1	0	1	0	0	0	0	1	0	0		0	0	1	0	0	0		4		1	0	0	48	24	16	0	0	0	0	0	0		0	0		0	1	0	0	0		1	0	0		0
fcd1ca81fa6	1	0	0	1	1	0	0	0	0	0	1	0		0	0	1	0	0	0			6	0	1	0	20	2	2	0	0	0	1	0	0		1	0		0	0	0	0	0		0	0	1		0
fc674706aa6	1	0	1	0	1	0	0	0	0	0	1	0		0	0	0	1	0	0		2		1	0	0	46	46	19	0	0	0	0	0	0		0	0		0	1	0	0	0		0	0	1		1
fc674706aa6	1	0	0	1	0	1	0	0	0	0	1	0		0	1	0	0	0	0			3	0	1	0	24	2	2	1	0	0	0	0	0		0	1	Intenzivní péče	0	0	0	0	0		0	0	1		0
fc674706aa6	1	0	0	1	1	0	0	1	0	0	0	0		0	1	0	0	0	0			3	0	1	0	36	14	13	1	0	0	0	0	0		0	1	ARIP	0	0	0	0	0		0	0	1		0
fc674706aa6	1	0	0	1	1	0	0	1	0	0	0	0		1	0	0	0	0	0			2	0	1	0	39	17	17	0	0	0	0	1	0		0	1		0	0	0	0	0		0	0	1		0
fc674706aa6	1	0	0	1	0	1	0	0	0	1	0	0		0	0	0	0	0	1			2	1	0	0	31		5	1	0	0	0	0	0		0	1	perioperační péče	0	0	0	0	0		0	0	1		0
fc674706aa6	1	0	0	1	0	0	1	0	0	0	0	0	urologické oddělení s přidělením interních akutně přijímaných pacientů ,lékaři z interny sestry urologie	0	0	0	0	0	0	urologické oddělení		0	0	1	0	60	37	4	1	0	0	0	0	0		0	1	oąetřovatelská péče v dospělém věku	0	0	0	0	0		0	0	1		0
fc674706aa6	1	0	0	1	1	0	0	1	0	0	0	0		1	0	0	0	0	0			2	0	1	0	36	17	17	1	0	0	0	0	0		0	1	PSS ARIP	0	0	0	0	0		0	0	1		0
fc674706aa6	1	0	0	1	0	1	0	0	0	0	0	0	ORTK JIP/ORIM /	0	0	0	0	0	0	pracuji na standardním odd.		6	0	1	0	45	27	25	1	0	0	0	0	0		1	0		0	0	0	0	0		0	0	1		0
fc674706aa6	1	0	0	1	1	0	0	0	0	0	1	0		0	0	0	1	0	0			1	0	1	0	37	13	13	1	0	0	0	0	0		0	1		0	0	0	0	0		0	0	1		0
fc674706aa6	1	0	0	1	1	0	0	0	0	0	1	0		0	0	0	1	0	0			1	0	1	0	45	26	26	1	0	0	0	0	0		0	1	ARIP	0	0	0	0	0		0	0	1		0
fc674706aa6	1	0	1	0	0	1	0	0	0	0	0	1		0	0	0	1	0	0		5		1	0	0	45	21	12	0	0	0	0	0	0		0	0		0	0	1	0	0		0	0	1		1
fc674706aa6	1	0	1	0	0	1	0	0	0	1	0	0		0	0	1	0	0	0		4		1	0	0	33	8	4	0	0	0	0	0	0		0	0		0	1	0	0	0		0	0	1		0
fc674706aa6	1	0	0	1	1	0	0	0	0	0	1	0		0	0	0	1	0	0			1	1	0	0	45	27	24	0	0	0	0	0	0		0	1	ARIP	0	0	0	0	0		0	0	1		0
fc674706aa6	1	0	0	1	1	0	0	0	0	0	1	0		0	0	0	1	0	0			6	0	1	0	40	15	15	1	0	0	0	0	0		0	1	IP	0	0	0	0	0		0	0	1		0
fc674706aa6	1	0	1	0	1	0	0	0	0	0	1	0		0	0	0	1	0	0		2		1	0	0	32		3	0	0	0	0	0	0		0	0		0	1	0	0	0		0	0	1		0
fc674706aa6	1	0	0	1	1	0	0	1	0	0	0	0		1	0	0	0	0	0			2	0	1	0	26	4	4	1	0	0	0	0	0		0	1	Intenzivní péče	0	0	0	0	0		0	0	1		0
fc674706aa6	1	0	0	1	0	1	0	0	0	1	0	0		0	0	1	0	0	0			2	0	1	0	40	16	10	1	0	0	0	0	0		0	1		0	0	0	0	0		0	0	1		0
fc674706aa6	1	0	0	1	1	0	0	0	1	0	0	0		0	1	0	0	0	0			3	0	1	0	37	18	1	1	0	0	0	0	0		0	1	Oąetřovatelství v interních oborech	0	0	0	0	0		0	0	1		0
ffe0d3d89a6	1	0	0	1	0	1	0	0	0	0	1	0		0	0	0	1	0	0			1	0	1	0	29	7	7	0	0	1	0	0	0		1	0		0	0	0	0	0		0	0	1		0
f114e282ea6	1	0	0	1	0	1	0	0	0	0	1	0		0	0	0	0	0	1			2	0	1	0	47	24	0	1	0	0	0	0	0		1	0		0	0	0	0	0		1	0	0		0
f1720f0c3a6	1	0	0	1	1	0	0	0	0	0	1	0		0	0	0	1	0	0			2	0	1	0	42	18	17	1	0	0	0	0	0		0	1	ARIP	0	0	0	0	0		0	0	1		0
f7bd00018a6	1	0	1	0	1	0	0	0	0	1	0	0		0	0	1	0	0	0		8		1	0	0	66	43	15	0	0	0	0	0	0		0	0		0	1	0	0	0		0	0	0	soukromá	0
f7bf84343a6	1	0	0	1	1	0	0	0	0	0	1	0		0	0	0	1	0	0			1	0	1	0	41	21	19	1	0	0	0	0	0		0	1	ARIP	0	0	0	0	0		0	0	1		0
f8a9b9235a6	1	0	0	1	1	0	0	0	0	0	1	0		0	0	0	1	0	0			3	0	1	0	43	20	18	1	0	0	0	0	0		0	1	sestra pro intenzivní péči ARIP	0	0	0	0	0		0	1	0		0
f9174ed02a6	1	0	0	1	1	0	0	0	0	0	1	0		0	0	0	1	0	0			3	0	1	0	43	25	25	1	0	0	0	0	0		0	1		0	0	0	0	0		1	0	0		0
0aafe37bba6	1	0	1	0	1	0	0	0	0	0	1	0		0	0	0	1	0	0		4		1	0	0	43	17	17	0	0	0	0	0	0		0	0		0	1	0	0	0		1	0	0		0
0bd83edaca6	1	0	1	0	1	0	0	1	0	0	0	0		1	0	0	0	0	0		7		1	0	0	40	16	8	0	0	0	0	0	0		0	0		0	1	0	0	0		0	0	1		0
0b76f1cd6a6	1	0	1	0	0	1	0	0	0	0	0	0	covid jednotka vytvořená ze standartního odd. , pac. překládáni na JIP při zhorąení	0	0	0	0	0	1		0		0	1	0	47	20	0	0	0	0	0	0	0		0	0		0	0	0	0	0	sekundární lékař	1	0	0		0
0d626744ba6	1	0	0	1	1	0	0	0	0	0	1	0		0	0	0	1	0	0			1	0	1	0	30	8	8	1	0	0	0	0	0		0	1		0	0	0	0	0		0	0	1		0
0ea97df30a6	1	0	1	0	1	0	0	0	1	0	0	0		0	1	0	0	0	0		3		1	0	0	56	32	28	0	0	0	0	0	0		0	0		0	0	0	1	0		0	1	0		1
0fa3d85f5a6	1	0	1	0	0	1	0	0	0	1	0	0		0	0	0	1	0	0		2		1	0	0	32	7	5	0	0	0	0	0	0		0	0		0	1	0	0	0		0	0	1		0
0fa766806a6	1	0	0	1	1	0	0	1	0	0	0	0		1	0	0	0	0	0			2	0	1	0	45	23	23	1	0	0	0	0	0		0	1		0	0	0	0	0		0	1	0		0
0f0de3054a6	1	0	1	0	1	0	0	0	0	0	1	0		0	0	0	1	0	0		4		1	0	0	57	32	30	0	0	0	0	0	0		0	0		0	0	0	1	0		1	0	0		0
0006162a0a6	1	0	1	0	1	0	0	0	0	0	1	0		0	0	0	1	0	0		3		1	0	0	35	10	10	0	0	0	0	0	0		0	0		0	0	0	1	0		0	1	0		0
02c9b5bf8a6	1	0	0	1	0	0	1	0	0	0	0	0		0	0	0	0	0	1				1	0	0	20	0	0	0	0	0	0	0	0	Student	1	0		0	0	0	0	0		0	0	0	Jen praxe ve fakultní	0
0270bedb4a6	1	0	1	0	0	1	0	0	0	0	1	0		0	0	1	0	0	0		3		1	0	0	56	31	15	0	0	0	0	0	0		0	0		0	0	0	1	0		1	0	0		0
0360ea930a6	1	0	0	1	0	1	0	0	0	1	0	0		0	0	1	0	0	0			2	0	1	0	33	1	1	1	0	0	0	0	0		0	1	ARIPP a jsem i zdravotnický zachranar	0	0	0	0	0		0	0	1		0
05e766ef1a6	1	0	1	0	1	0	0	1	0	0	0	0		1	0	0	0	0	0		5		1	0	0	56	26	15	0	0	0	0	0	0		0	0		0	0	1	0	0		0	0	1		0
05e766ef1a6	1	0	1	0	1	0	0	0	0	0	1	0		0	0	0	1	0	0		4		1	0	0	54	30	25	0	0	0	0	0	0		0	0		0	0	0	0	1		0	0	1		1
0530801b3a6	1	0	0	1	1	0	0	0	0	0	1	0		0	0	0	1	0	0			2	0	1	0	37	16	16	1	0	0	0	0	0		0	1	Dis	0	0	0	0	0		1	0	0		0
0558533efa6	1	0	0	1	1	0	0	0	0	0	1	0		0	0	1	0	0	0			1	0	1	0	58	37	37	1	0	0	0	0	0		0	1		0	0	0	0	0		0	0	1		0
0585be40aa6	1	0	0	1	0	1	0	0	0	0	1	0		0	0	0	1	0	0			1	0	1	0	29	6	5	1	0	0	0	0	0		0	1	ARIP	0	0	0	0	0		0	0	1		0
06b276f40a6	1	0	0	1	1	0	0	0	1	0	0	0		0	1	0	0	0	0			3	0	1	0	44	26	25	1	0	0	0	0	0		0	1	ARIP	0	0	0	0	0		1	0	0		0
06355baaea6	1	0	1	0	1	0	0	0	0	0	1	0		0	0	0	1	0	0		2		0	1	0	31	7	3	0	0	0	0	0	0		0	0		1	0	0	0	0		0	0	1		0
07ecff4c3a6	1	0	0	1	1	0	0	0	0	0	1	0		0	0	0	1	0	0			1	0	1	0	36	16	13	1	0	0	0	0	0		0	1	Arip	0	0	0	0	0		0	0	1		0
1d4d8b4d0a6	1	0	1	0	0	1	0	0	0	1	0	0		0	0	1	0	0	0		3		1	0	0	25	1	0	0	0	0	0	0	0		0	0		1	0	0	0	0		0	0	1		0
1f6b9c0e5a6	1	0	1	0	1	0	0	0	0	0	1	0		0	0	0	1	0	0		2		0	1	0	28	1	1	0	0	0	0	0	0		0	0		1	0	0	0	0		1	0	0		0
11126df8ba6	1	0	0	1	1	0	0	0	0	0	1	0		0	0	0	1	0	0			1	0	1	0	45	25	25	1	0	0	0	0	0		0	1	Arip	0	0	0	0	0		0	0	1		0
1187a6096a6	1	0	0	1	0	1	0	1	0	0	0	0		0	0	0	0	0	1			10	0	1	0	45	25	5	1	0	0	0	0	0		1	0		0	0	0	0	0		1	0	0		0
11895a7a4a6	1	0	1	0	1	0	0	0	0	0	1	0		0	0	0	0	0	1		3		1	0	0	28	2	0	0	0	0	0	0	0		0	0		1	0	0	0	0		0	1	0		0
12cfd46b9a6	1	0	1	0	0	1	0	0	0	0	1	0		0	0	0	1	0	0		4		0	1	0	35	10	8	0	0	0	0	0	0		0	0		0	1	0	0	0		0	1	0		0
12c5f2235a6	1	0	0	1	1	0	0	0	0	0	1	0		0	0	0	1	0	0			1	0	1	0	50	17		1	0	0	0	0	0		0	1	ARIP	0	0	0	0	0		0	0	1		0
125e823f5a6	1	0	0	1	1	0	0	0	0	0	1	0		0	0	0	1	0	0			2	0	1	0	30	6	6	1	0	0	0	0	0		0	1		0	0	0	0	0		0	0	1		0
125e823f5a6	1	0	0	1	1	0	0	0	0	0	1	0		0	0	0	1	0	0			3	0	1	0	38	20	18	1	0	0	0	0	0		0	1	Intenzivní pece	0	0	0	0	0		1	0	0		0
1387b0038a6	1	0	1	0	1	0	0	0	0	0	0	0	NIP	0	0	0	1	0	0		8		0	1	0	33	6	3	0	0	0	0	0	0		0	0		1	0	0	0	0		0	0	0	NIP	0
144f68547a6	1	0	0	1	0	1	0	0	0	0	0	0	covid stanice v Psychiatrické nemocnici	0	0	0	0	0	1			4	0	1	0	58	39	0	1	0	0	0	0	0		0	1	interna, psychiatrie, endoskopie	0	0	0	0	0		0	0	0	přímo řízená mzčr-příspěvková	0
15ea97443a6	1	0	0	1	1	0	0	1	0	0	0	0		1	0	0	0	0	0			2	0	1	0	36	17	15	1	0	0	0	0	0		0	1	ARIP	0	0	0	0	0		0	0	1		0
15f4ab6d2a6	1	0	1	0	1	0	0	0	0	0	1	0		0	0	0	1	0	0		6		1	0	0	33	7	2	0	0	0	0	0	0		0	0		0	1	0	0	0		0	0	1		0
1619553cfa6	1	0	0	1	0	1	0	0	1	0	0	0		0	1	0	0	0	0			3	0	1	0	34	15	7	1	0	0	0	0	0		0	1		0	0	0	0	0		0	1	0		0
18dd8ee94a6	1	0	0	1	0	1	0	0	1	0	0	0		0	1	0	0	0	0			2	1	0	0	41	23	13	1	0	0	0	0	0		0	1	ARIP, Bc. oąe., Mgr. oąe.	0	0	0	0	0		0	0	0	Vojenská	0
191a4d364a6	1	0	1	0	0	1	0	1	0	0	0	0		1	0	0	0	0	0		4		1	0	0	39	10	2	0	0	0	0	0	0		0	0		0	0	1	0	0		0	0	1		0
2b30db3eca6	1	0	0	1	0	1	0	0	0	1	0	0		0	0	0	0	1	0			1	0	1	0	25	3	3	0	0	1	0	0	0		1	0		0	0	0	0	0		0	0	1		0
2c1a28eb5a6	1	0	0	1	0	1	0	0	0	0	1	0		0	0	0	0	0	1			1	0	1	0	49	12	0	1	0	0	0	0	0		0	1	Perioperacni sestra	0	0	0	0	0		1	0	0		0
2d78eb888a6	1	0	0	1	1	0	0	0	0	0	1	0		0	0	0	1	0	0			1	0	1	0	30	6	6	1	0	0	0	0	0		0	1	Chirurgie	0	0	0	0	0		0	1	0		0
20e69212ea6	1	0	1	0	1	0	0	0	0	0	1	0		0	0	0	1	0	0		2		1	0	0	49	24	24	0	0	0	0	0	0		0	0		0	1	0	0	0		1	0	0		0
2122a2e6ba6	1	0	0	1	1	0	0	0	0	0	1	0		0	0	0	1	0	0			1	0	1	0	55	35	16	1	0	0	0	0	0		0	1	ARIP	0	0	0	0	0		0	0	1		0
22de4ea97a6	1	0	0	1	0	1	0	1	0	0	0	0		0	0	0	0	0	1			3	0	1	0	22	4	1	0	1	0	0	0	0		1	0		0	0	0	0	0		0	1	0		0
224181f7ba6	1	0	1	0	1	0	0	0	0	0	1	0		0	0	0	1	0	0		7		0	1	0	57	27	20	0	0	0	0	0	0		0	0		0	1	0	0	0		0	1	0		0
233e9c5dca6	1	0	1	0	1	0	0	0	0	1	0	0		0	0	1	0	0	0		3		0	1	0	35	10	5	0	0	0	0	0	0		0	0		0	1	0	0	0		0	0	1		0
24d528b1ea6	1	0	0	1	1	0	0	0	0	0	1	0		0	0	0	1	0	0			2	1	0	0	23	5	2	0	0	0	1	0	0		1	0		0	0	0	0	0		1	0	0		0
2556f8baba6	1	0	0	1	0	1	0	0	0	0	1	0		0	0	0	1	0	0			2	0	1	0	45	27	25	1	0	0	0	0	0		0	1	ARIP	0	0	0	0	0		0	1	0		0
2556f8baba6	1	0	0	1	1	0	0	0	0	0	1	0		0	0	0	1	0	0			2	0	1	0	41	23	20	1	0	0	0	0	0		0	1	intenzivní péče	0	0	0	0	0		1	0	0		0
2556f8baba6	1	0	0	1	1	0	0	0	0	0	1	0		0	0	0	0	1	0			1	0	1	0	45	25	20	1	0	0	0	0	0		0	1	ARIP	0	0	0	0	0		0	1	0		0
27e72e303a6	1	0	0	1	0	1	0	0	0	0	1	0		0	0	0	0	0	0	pediatrická JIP		2	0	1	0	32	9	3	0	0	0	0	1	0		0	1	Oąetřovatelská péče v pediatrii	0	0	0	0	0		0	1	0		0
2760aa4afa6	1	0	1	0	1	0	0	0	0	0	1	0		0	0	0	1	0	0		3		1	0	0	28	2	1	0	0	0	0	0	0		0	0		1	0	0	0	0		0	1	0		0
2790d65f6a6	1	0	1	0	1	0	0	0	0	0	1	0		0	0	0	1	0	0		8		0	1	0	56	32	32	0	0	0	0	0	0		0	0		0	0	1	0	0		1	0	0		0
28bd129c4a6	1	0	0	1	0	1	0	0	0	0	0	1		0	0	0	0	1	0			1	0	1	0	38	19	19	1	0	0	0	0	0		0	1	ARIP, Mgr IP	0	0	0	0	0		0	0	1		0
2883e3438a6	1	0	0	1	0	0	1	0	0	0	0	0		0	0	0	0	0	1				0	1	0	50	31		1	0	0	0	0	0		0	1	interna, psychiatrie	0	0	0	0	0		0	0	1		0
2935f7457a6	1	0	0	1	1	0	0	0	0	0	1	0		0	0	0	1	0	0			1	0	1	0	43	25	25	1	0	0	0	0	0		0	1	SIP	0	0	0	0	0		1	0	0		0
3a15f71ada6	1	0	0	1	0	1	0	0	0	0	0	0	Ortopedie JIP	0	0	0	1	0	0			2	0	1	0	48	30	26	1	0	0	0	0	0		0	1	ARIP	0	0	0	0	0		0	0	1		0
3cbd6e004a6	1	0	1	0	1	0	0	0	0	0	1	0		0	0	0	1	0	0		4	1	1	0	0	65	40	35	0	0	0	0	0	0		0	0		0	0	0	1	0		1	0	0		0
3cbd6e004a6	1	0	0	1	1	0	0	0	0	0	0	0	Neurochirurgická JIP	0	0	0	0	0	0	Neurochirurgická JIP MNO		2	0	1	0	40	20	20	1	0	0	0	0	0		0	1	specializace ARIP	0	0	0	0	0		1	0	0		0
3c1c0b7caa6	1	0	0	1	0	1	0	0	0	1	0	0		0	0	0	0	0	1			2	0	1	0	44	20	1	0	0	0	0	0	0	Anesteziologická sestra	0	1	ARIP	0	0	0	0	0		0	0	1		0
3d490fa35a6	1	0	0	1	1	0	0	0	0	0	1	0		0	0	0	1	0	0			1	0	1	0	53	30	30	1	0	0	0	0	0		0	1	Pedagogika, chirurgie, arip	0	0	0	0	0		0	0	1		0
3eb1914a3a6	1	0	1	0	1	0	0	0	0	0	1	0		0	0	0	1	0	0		3		1	0	0	44	19	19	0	0	0	0	0	0		0	0		0	0	0	1	0		1	0	0		0
3f6a538aba6	1	0	1	0	0	1	0	1	0	0	0	0		0	0	0	0	0	1		6		0	1	0	40	10	1	0	0	0	0	0	0		0	0		0	1	0	0	0		0	1	0		0
31b28540ca6	1	0	1	0	1	0	0	0	0	0	1	0		0	0	0	1	0	0		2		0	1	0	44	18	18	0	0	0	0	0	0		0	0		0	1	0	0	0		1	0	0		0
3271253a7a6	1	0	0	1	0	0	1	0	0	0	0	0		0	0	0	0	0	0			28	0	1	0	48	30		1	0	0	0	0	0		0	1	Oąetřovatelská péče ve vybraných klinických oborech se zaměřením na oąetřovatelskou péči v gerontologii	0	0	0	0	0		1	0	0		0
329e920eca6	1	0	1	0	1	0	0	0	0	0	1	0		0	0	0	1	0	0		8		0	1	0	58	34	34	0	0	0	0	0	0		0	0		0	0	0	1	0		1	0	0		0
349661356a6	1	0	0	1	0	1	0	1	0	0	0	0		1	0	0	0	0	0			2	0	1	0	40	20	10	1	0	0	0	0	0		0	1		0	0	0	0	0		0	0	1		0
35b33143ba6	1	0	1	0	1	0	0	0	0	0	1	0		0	0	0	1	0	0		2		1	0	0	35	9	9	0	0	0	0	0	0		0	0		0	0	1	0	0		0	1	0		0
35d262741a6	1	0	1	0	1	0	0	0	0	0	0	0	Plicní JIP	0	0	0	0	0	0	Plicní JIP	3		1	0	0	39	14	13	0	0	0	0	0	0		0	0		0	0	1	0	0		0	0	1		1
3591b2134a6	1	0	1	0	0	1	0	0	0	0	1	0		0	0	1	0	0	0		3		1	0	0	40	15	13	0	0	0	0	0	0		0	0		0	1	0	0	0		0	0	1		0
3591b2134a6	1	0	0	1	1	0	0	0	0	0	1	0		0	0	0	1	0	0				0	1	0	45	20	20	1	0	0	0	0	0		0	1		0	0	0	0	0		0	0	1		0
3591b2134a6	1	0	0	1	0	1	0	0	0	0	1	0		0	1	0	0	0	0			2	1	0	0	40	22	13	1	0	0	0	0	0		0	1	ARIP	0	0	0	0	0		0	0	1		0
3621b20e5a6	1	0	1	0	1	0	0	0	1	0	0	0		0	1	0	0	0	0		3		1	0	0	42	17	12	0	0	0	0	0	0		0	0		0	0	1	0	0		1	0	0		0
4ac08f1dca6	1	0	0	1	0	1	0	0	0	0	0	1		0	0	0	0	1	0			2	0	1	0	45	3	3	0	0	0	1	0	0		1	0		0	0	0	0	0		1	0	0		0
4ac919779a6	1	0	0	1	0	0	1	0	0	0	0	0	Standardní jedntka	0	0	0	0	0	0	Standardní			0	1	0	50	30	10	0	0	0	0	1	0		0	1	Aro specializační, paliativní ICPN	0	0	0	0	0		0	0	1		0
4ac919779a6	1	0	0	1	0	1	0	1	0	0	0	0		0	1	0	0	0	0			2	0	1	0	48	20		0	0	0	0	1	0		0	1	Arip v pediatrii a neonatologii	0	0	0	0	0		0	0	1		0
4be3920aba6	1	0	1	0	1	0	0	0	1	0	0	0		0	1	0	0	0	0		6		1	0	0	37	11	10	0	0	0	0	0	0		0	0		0	0	1	0	0		1	0	0		0
4cd560c3ca6	1	0	0	1	0	1	0	0	0	0	1	0		0	0	0	1	0	0			1	0	1	0	48	30	24	1	0	0	0	0	0		0	1	ARIP dospělí, ARIP v pediatrii	0	0	0	0	0		0	0	1		0
4c5e4e958a6	1	0	0	1	1	0	0	0	0	1	0	0		0	0	1	0	0	0			3	0	1	0	29	10	9	1	0	0	0	0	0		0	1	ARIP	0	0	0	0	0		1	0	0		0
4c59c3fb4a6	1	0	1	0	1	0	0	0	0	0	1	0		0	0	0	1	0	0		4		1	0	0	32	7	5	0	0	0	0	0	0		0	0		0	0	1	0	0		0	1	0		0
4c59c3fb4a6	1	0	1	0	1	0	0	0	0	0	1	0		0	0	0	1	0	0		3		0	1	0	30	6	4	0	0	0	0	0	0		0	0		0	1	0	0	0		0	1	0		0
4c59c3fb4a6	1	0	1	0	1	0	0	0	0	0	1	0		0	0	0	1	0	0		4		1	0	0	35	10	9	0	0	0	0	0	0		0	0		0	1	0	0	0		0	1	0		0
40c27c43fa6	1	0	1	0	0	1	0	0	0	0	1	0		0	0	0	0	0	0		3		1	0	0	47		10	0	0	0	0	0	0		0	0		0	1	0	0	0		0	0	1		0
402d7dd65a6	1	0	0	1	1	0	0	0	0	0	1	0		0	0	0	1	0	0			1	0	1	0	37	15	15	1	0	0	0	0	0		0	1	ARIP	0	0	0	0	0		0	0	1		0
402d7dd65a6	1	0	0	1	1	0	0	0	0	0	1	0		0	0	0	1	0	0			1	0	1	0	33	10	10	1	0	0	0	0	0		1	0		0	0	0	0	0		0	0	1		0
402d7dd65a6	1	0	1	0	1	0	0	0	1	0	0	0		0	1	0	0	0	0		4		1	0	0	30	5	2	0	0	0	0	0	0		0	0		1	0	0	0	0		0	0	1		0
4072fa550a6	1	0	1	0	0	1	0	0	0	0	1	0		0	0	0	1	0	0		6		1	0	0	35	10	10	0	0	0	0	0	0		0	0		0	0	0	1	0		0	0	0	soukromá	0
435a98f59a6	1	0	0	1	1	0	0	0	0	1	0	0		0	0	1	0	0	0			3	0	1	0	47	25	25	1	0	0	0	0	0		0	1	Arip	0	0	0	0	0		0	0	1		0
439a17ae1a6	1	0	1	0	1	0	0	0	0	0	1	0		0	0	0	1	0	0		4		0	1	0	50	25	12	0	0	0	0	0	0		0	0		0	0	1	0	0		1	0	0		0
443353398a6	1	0	0	1	1	0	0	0	0	0	1	0		0	0	0	1	0	0				0	1	0	40	10	5	0	0	0	1	0	0		1	0		0	0	0	0	0		0	1	0		0
45c82c7b7a6	1	0	0	1	0	1	0	0	0	0	1	0		0	0	0	0	1	0			3	0	1	0	60	35	20	1	0	0	0	0	0		1	0		0	0	0	0	0		1	0	0		0
4501460d7a6	1	0	1	0	1	0	0	0	0	0	1	0		0	0	0	1	0	0		3		1	0	0	50	24	20	0	0	0	0	0	0		0	0		0	1	0	0	0		0	0	1		1
46df3ddefa6	1	0	1	0	1	0	0	0	0	0	1	0		0	0	0	1	0	0		4		1	0	0	51	26	26	0	0	0	0	0	0		0	0		0	0	0	1	0		1	0	0		1
47903d69fa6	1	0	1	0	1	0	0	0	0	0	1	0		0	0	0	0	1	0		8		1	0	0	65	40	30	0	0	0	0	0	0		0	0		0	0	0	1	0		1	0	0		0
479388f3ca6	1	0	0	1	0	1	0	0	0	0	1	0		0	0	0	0	0	1			2	0	1	0	44	26	17	1	0	0	0	0	0		0	1	perioperační péče	0	0	0	0	0		0	0	1		0
486e6393fa6	1	0	0	1	0	1	0	0	0	0	1	0		0	0	0	1	0	0			1	0	1	0	43	23		1	0	0	0	0	0		1	0	PSS -ARIP	0	0	0	0	0		0	0	1		0
5a0571a8ea6	1	0	1	0	1	0	0	0	0	1	0	0		0	0	1	0	0	0		6		1	0	0	81	50	50	0	0	0	0	0	0		0	0		0	0	0	0	0	Konsultant	1	0	0		0
5ba6fdfcba6	1	0	0	1	0	1	0	0	0	0	1	0		0	0	0	0	0	0	neurochirurgická JIP		2	0	1	0	50	25	20	1	0	0	0	0	0		0	1	ARIP	0	0	0	0	0		1	0	0		0
5b5e812e9a6	1	0	1	0	0	1	0	1	0	0	0	0		0	1	0	0	0	0		5		0	1	0	54	24	16	0	0	0	0	0	0		0	0		0	0	1	0	0		0	0	0		1
5b5e812e9a6	1	0	1	0	0	0	1	0	0	0	0	0		0	0	0	0	0	1				1	0	0	49	24	0	0	0	0	0	0	0		0	0		0	1	0	0	0		1	0	0		0
5b5e812e9a6	1	0	1	0	1	0	0	0	1	0	0	0		0	1	0	0	0	0		5		0	1	0	40	16	1	0	0	0	0	0	0		0	0		0	0	0	0	0	lékař s atestací z vnitřního lékařství 2011	1	0	0		0
5b5e812e9a6	1	0	0	1	0	1	0	0	0	0	0	1		0	0	0	0	0	1			15	1	0	0	38	14	0	1	0	0	0	0	0		0	1	/	0	0	0	0	0		1	0	0		0
5b8c2f781a6	1	0	1	0	1	0	0	0	0	0	1	0		0	0	0	1	0	0		2		1	0	0	46	22	21	0	0	0	0	0	0		0	0		0	0	0	1	0		1	0	0		0
5cc292029a6	1	0	1	0	1	0	0	0	1	0	0	0		0	1	0	0	0	0		3		1	0	0	47	20	13	0	0	0	0	0	0		0	0		0	0	1	0	0		1	0	0		0
510f938f1a6	1	0	0	1	1	0	0	0	0	0	1	0		0	0	0	1	0	0			1	0	1	0	42	20	6	1	0	0	0	0	0		0	1	ARO JIP	0	0	0	0	0		0	1	0		0
53f5b9391a6	1	0	0	1	0	1	0	0	0	0	1	0		0	0	0	0	0	1			2	0	1	0	38	5	2	1	0	0	0	0	0		0	1	Oąetřovatelství v interních oborech	0	0	0	0	0		0	0	1		0
553fe7ad3a6	1	0	1	0	0	1	0	0	0	0	0	1		0	0	0	0	0	1		9		0	1	0	41	16	0	0	0	0	0	0	0		0	0		0	1	0	0	0		0	1	0		0
575a1d88ba6	1	0	0	1	1	0	0	0	0	0	1	0		0	0	0	1	0	0			2	0	1	0	39	19	19	1	0	0	0	0	0		0	1	PPS ARIP	0	0	0	0	0		0	1	0		0
6a8b5becfa6	1	0	0	1	0	1	0	0	0	0	1	0		0	0	0	0	0	1			1	0	1	0	50	31	0	1	0	0	0	0	0		0	1	Instumentování na operačním sále	0	0	0	0	0		1	0	0		0
6bc237719a6	1	0	1	0	1	0	0	0	0	0	1	0		0	0	0	1	0	0		6		0	1	0	40	13	13	0	0	0	0	0	0		0	0		0	0	1	0	0		0	0	1		0
6b1482074a6	1	0	0	1	0	1	0	0	0	1	0	0		0	0	1	0	0	0			2	0	1	0	26	1	1	1	0	0	0	0	0		0	1	Intenzivní péče	0	0	0	0	0		0	0	1		0
6d483ceaaa6	1	0	0	1	0	1	0	0	1	0	0	0		0	0	1	0	0	0			2	0	1	0	48	24	15	1	0	0	0	0	0		0	1	ARIP	0	0	0	0	0		0	1	0		0
6e76bed4ca6	1	0	0	1	1	0	0	0	0	1	0	0		0	0	1	0	0	0			3	0	1	0	29	6	2	1	0	0	0	0	0		1	0		0	0	0	0	0		0	0	1		0
6e76bed4ca6	1	0	1	0	0	1	0	0	0	0	1	0		0	0	0	0	0	1		3		0	1	0	56	30	5	0	0	0	0	0	0		0	0		0	1	0	0	0		0	0	1		0
60ca4b4bea6	1	0	1	0	1	0	0	0	0	0	1	0		0	0	0	1	0	0		1		1	0	0	32	7	7	0	0	0	0	0	0		0	0		0	1	0	0	0		1	0	0		0
609d19ba7a6	1	0	1	0	1	0	0	1	0	0	0	0		1	0	0	0	0	0		3		0	1	0	61	34	20	0	0	0	0	0	0		0	0		0	1	0	0	0		0	0	1		1
62de162d7a6	1	0	1	0	0	1	0	0	0	0	1	0		0	0	0	1	0	0		3		0	1	0	50	25	25	0	0	0	0	0	0		0	0		0	0	1	0	0		1	0	0		0
63d7d598ea6	1	0	0	1	1	0	0	0	0	0	1	0		0	0	0	1	0	0			1	1	0	0	28	8	5	1	0	0	0	0	0		0	1	Studují vseobecne lékařství, 2. Ročník	0	0	0	0	0		0	0	1		0
6335e7cc8a6	1	0	1	0	1	0	0	0	0	1	0	0		0	0	0	0	0	1				1	0	0	51		10	0	0	0	0	0	0		0	0		0	0	0	0	1		0	1	0		0
6393dee35a6	1	0	1	0	1	0	0	0	0	0	1	0		0	0	0	1	0	0		3		1	0	0	42	15	14	0	0	0	0	0	0		0	0		0	0	0	1	0		1	0	0		0
655251c3ba6	1	0	0	1	0	1	0	0	0	0	1	0		0	0	0	1	0	0			3	0	1	0	23	4	2	0	0	0	1	0	0		1	0		0	0	0	0	0		0	0	1		0
65887f2bca6	1	0	1	0	1	0	0	0	0	0	1	0		0	0	0	1	0	0		7		1	0	0	43	17	17	0	0	0	0	0	0		0	0		0	0	1	0	0		0	1	0		0
67e38e712a6	1	0	0	1	1	0	0	0	0	0	1	0		0	0	0	1	0	0			2	0	1	0	27	2	2	1	0	0	0	0	0		0	1	Mgr. obor Specializace v intenzivní péči	0	0	0	0	0		0	0	1		0
67119e7eaa6	1	0	1	0	1	0	0	0	0	0	1	0		0	0	0	1	0	0		3		1	0	0	46		21	0	0	0	0	0	0		0	0		0	0	0	1	0		1	0	0		1
672b6f4e2a6	1	0	0	1	0	1	0	0	0	0	1	0		0	0	0	0	0	1				0	1	0	50	30	6	1	0	0	0	0	0		1	0		0	0	0	0	0		1	0	0		0
6771cfefda6	1	0	1	0	1	0	0	0	0	0	1	0		0	0	0	1	0	0		2		1	0	0	50	25	13	0	0	0	0	0	0		0	0		0	1	0	0	0		0	0	1		0
7a7f731bea6	1	0	0	1	1	0	0	0	1	0	0	0		0	0	0	0	0	1			3	0	1	0	36	11	0	1	0	0	0	0	0		0	1	Mgr. specializace kardiologie	0	0	0	0	0		1	0	0		0
7be159cbba6	1	0	0	1	1	0	0	0	1	0	0	0		0	1	0	0	0	0				0	1	0	43	25	10	1	0	0	0	0	0		0	1	ARIP	0	0	0	0	0		0	0	0	soukromá	0
7be159cbba6	1	0	0	1	1	0	0	0	1	0	0	0		0	1	0	0	0	0			3	0	1	0	44		25	1	0	0	0	0	0		0	1	PSS- ARIP	0	0	0	0	0		1	0	0		0
7b809419fa6	1	0	1	0	1	0	0	0	0	0	1	0		0	0	0	1	0	0		5		0	1	0	30	5	3	0	0	0	0	0	0		0	0		1	0	0	0	0		0	1	0		0
7c7576e04a6	1	0	0	1	1	0	0	0	0	0	1	0		0	0	0	1	0	0			2	0	1	0	33	11	11	1	0	0	0	0	0		0	0	ARIP	0	0	0	0	0		0	1	0		0
7c80d9212a6	1	0	0	1	0	1	0	0	0	0	1	0		0	0	0	0	0	1				0	1	0	48	25	23	1	0	0	0	0	0		0	1	Arip	0	0	0	0	0		0	0	1		0
7d9375dd5a6	1	0	1	0	0	1	0	0	0	0	0	1		0	0	0	0	0	1		4		0	1	0	39	12	1	0	0	0	0	0	0		0	0		0	1	0	0	0		0	0	1		0
7f96a0011a6	1	0	1	0	0	0	0	0	0	0	1	0		0	0	0	1	0	0		2	1	1	0	0	46	22	19	0	0	0	0	0	0		0	0		0	1	0	0	0		0	0	1		1
7f96a0011a6	1	0	1	0	1	0	0	0	1	0	0	0		0	1	0	0	0	0		4		1	0	0	36	11	6	0	0	0	0	0	0		0	0		0	0	1	0	0		0	0	1		0
70242304aa6	1	0	0	1	1	0	0	0	0	0	1	0		0	0	0	1	0	0			2	0	1	0	25	2	2	1	0	0	0	0	0		1	0		0	0	0	0	0		1	0	0		0
7027428a1a6	1	0	0	1	0	1	0	0	0	1	0	0		0	0	0	1	0	0			1	0	1	0	47	28	25	1	0	0	0	0	0		0	1	ARIP	0	0	0	0	0		0	0	1		0
7154f5903a6	1	0	0	1	1	0	0	0	0	0	1	0		0	0	0	1	0	0			1	0	1	0	38	16	16	1	0	0	0	0	0		0	1		0	0	0	0	0		0	0	1		0
72b323f24a6	1	0	0	1	1	0	0	0	0	0	1	0		0	0	0	1	0	0			3	0	1	0	35	12	12	1	0	0	0	0	0		0	1	Mgr. - Intenzivní péče	0	0	0	0	0		1	0	0		0
72c964f7da6	1	0	1	0	1	0	0	0	0	0	1	0		0	0	0	1	0	0		6		1	0	0	49	15	13	0	0	0	0	0	0		0	0		0	0	0	1	0		1	0	0		0
723cc2a64a6	1	0	0	1	0	1	0	0	1	0	0	0		0	0	0	0	0	0	Iktové centrum, neurologie JIP		3	0	1	0	48	26	19	1	0	0	0	0	0		0	1	ARIP	0	0	0	0	0		0	1	0		0
723cc2a64a6	1	0	1	0	1	0	0	1	0	0	0	0		1	0	0	0	0	0		4		1	0	0	43	12	6	0	0	0	0	0	0		0	0		0	1	0	0	0		0	1	0		0
73ad3a97ca6	1	0	1	0	1	0	0	0	0	0	1	0		0	0	0	1	0	0		4		1	0	0	46	21	18	0	0	0	0	0	0		0	0		0	0	1	0	0		1	0	0		0
731141e3da6	1	0	0	1	0	1	0	0	0	1	0	0		0	0	1	0	0	0			2	0	1	0	48		30	1	0	0	0	0	0		0	1	ARIP	0	0	0	0	0		1	0	0		0
731141e3da6	1	0	1	0	0	1	0	0	0	0	0	1		0	0	0	1	0	0		4		0	1	0	43	14	8	0	0	0	0	0	0		0	0		0	0	1	0	0		1	0	0		0
7472c1cb8a6	1	0	0	1	0	1	0	0	0	0	0	1		0	0	1	0	0	0			3	0	1	0	25	4	2	1	0	0	0	0	0		0	1	ARIPP, Chirurgická specializace	0	0	0	0	0		0	0	1		0
75f271353a6	1	0	1	0	1	0	0	0	0	0	1	0		0	0	0	1	0	0		3		0	1	0	47	23	23	0	0	0	0	0	0		0	0		0	1	0	0	0		1	0	0		0
7601759e5a6	1	0	0	1	1	0	0	0	1	0	0	0		0	1	0	0	0	0			3	0	1	0	45	25	18	1	0	0	0	0	0		0	1	ARIP	0	0	0	0	0		0	0	0	Soukromá	0
761d1998fa6	1	0	0	1	0	1	0	0	1	0	0	0		0	0	0	0	1	0			4	0	1	0	31	12		1	0	0	0	0	0		1	0		0	0	0	0	0		1	0	0		0
766136410a6	1	0	0	1	1	0	0	0	0	0	1	0		0	0	0	1	0	0			1	0	1	0	45	20	20	1	0	0	0	0	0		0	0	ARIP	0	0	0	0	0		0	0	1		0
76882a4e2a6	1	0	0	1	1	0	0	0	1	0	0	0		0	0	1	0	0	0			3	0	1	0	46	25	11	1	0	0	0	0	0		0	1	Sestra pro intenzivní péči	0	0	0	0	0		1	0	0		0
78e062e63a6	1	0	0	1	1	0	0	0	0	0	0	0	Multioborová Jip	0	0	0	0	0	0	Interní i chirurgická jip		2	0	1	0	26	4	4	1	0	0	0	0	0		1	0		0	0	0	0	0		1	0	0		0
8aaddb724a6	1	0	1	0	1	0	0	0	0	0	1	0		0	0	0	1	0	0		3		1	0	0	50	26	26	0	0	0	0	0	0		0	0		0	0	0	1	0		0	1	0		0
8b2ff47d6a6	1	0	0	1	0	1	0	0	0	1	0	0		0	0	1	0	0	0			3	0	1	0	25	2	2	0	0	0	0	0	0	sestra pro intenzivní péči	0	1	sestra pro intenzivní péči	0	0	0	0	0		0	0	1		0
8ee6cfe24a6	1	0	1	0	1	0	0	0	0	0	1	0		0	0	0	1	0	0		2		1	0	0	42	15	10	0	0	0	0	0	0		0	0		0	0	1	0	0		0	0	1		1
8ee6cfe24a6	1	0	0	1	1	0	0	0	0	0	1	0		0	0	0	1	0	0			1	0	1	0	26	2	2	0	0	1	0	0	0		1	0		0	0	0	0	0		0	0	1		0
8ee6cfe24a6	1	0	0	1	0	1	0	0	0	0	1	0		0	0	0	0	0	0	Urgentní příjem, ARO		1	1	0	0	25	3	3	0	0	1	0	0	0		1	0		0	0	0	0	0		0	0	1		0
8ee6cfe24a6	1	0	0	1	1	0	0	0	0	0	1	0		0	0	0	1	0	0			3	0	1	0	58	39	30	1	0	0	0	0	0		0	1	ARIP	0	0	0	0	0		0	0	1		0
8ee6cfe24a6	1	0	1	0	0	0	1	0	0	1	0	0		0	0	1	0	0	0		3		1	0	0	47	22	20	0	0	0	0	0	0		0	0		0	1	0	0	0		0	0	1		1
8ee6cfe24a6	1	0	1	0	0	1	0	0	0	0	1	0		0	0	1	0	0	0		2		1	0	0	57	32	29	0	0	0	0	0	0		0	0		0	0	1	0	0		0	0	1		1
8055cda51a6	1	0	1	0	1	0	0	0	0	0	1	0		0	0	0	1	0	0		3		1	0	0	45	21	15	0	0	0	0	0	0		0	0		0	0	0	1	0		1	0	0		1
82caf20b4a6	1	0	1	0	1	0	0	0	0	0	1	0		0	0	0	1	0	0		3		1	0	0	46	22	20	0	0	0	0	0	0		0	0		0	0	0	1	0		0	0	0	institut :)	1
82caf20b4a6	1	0	0	1	0	0	1	0	0	0	0	1		0	0	0	0	0	1			4	0	1	0	49	31	8	1	0	0	0	0	0		1	0		0	0	0	0	0		0	0	1		0
82caf20b4a6	1	0	1	0	0	1	0	0	0	0	1	0		0	0	0	1	0	0		3		0	1	0	50	35	35	0	0	0	0	0	0		0	0		0	0	1	0	0		0	0	1		1
834eb6d6ba6	1	0	0	1	0	1	0	0	1	0	0	0		0	0	0	0	0	1			3	0	1	0	55	32	1	0	1	0	0	0	0		0	1	Intenzivní péče v PA	0	0	0	0	0		0	1	0		0
84e52e528a6	1	0	1	0	1	0	0	0	0	0	1	0		0	0	0	1	0	0				1	0	0	61	35	30	0	0	0	0	0	0		0	0		0	0	0	1	0		0	1	0		0
84e52e528a6	1	0	0	1	0	0	1	0	0	0	0	0	Administrace	0	0	0	0	0	1			2	0	1	0		0	0	0	0	0	0	0	0	Ing.	1	0		0	0	0	0	0		0	1	0		0
85adc0d6da6	1	0	0	1	0	0	1	0	0	0	0	0	odd.dlouhodobé intenzívní péče	0	0	0	0	0	0	odd. dlouhodobé intenzívní péče ARO - DIP		4	0	1	0	60	46	15	1	0	0	0	0	0		0	1	sestra pro intenzívní péči	0	0	0	0	0		1	0	0		0
851aa5c35a6	1	0	0	1	1	0	0	0	0	0	1	0		0	0	0	1	0	0			1	1	0	0	24	2	2	0	0	1	0	0	0		1	0		0	0	0	0	0		0	0	1		0
862354a9aa6	1	0	1	0	1	0	0	0	0	0	1	0		0	0	0	0	0	0		3		1	0	0	46	22	22	0	0	0	0	0	0		0	0		0	0	0	1	0		1	0	0		0
862354a9aa6	1	0	0	1	1	0	0	0	0	0	1	0		0	0	0	1	0	0			2	0	1	0	45	26	26	1	0	0	0	0	0		0	1	specializace ARIP	0	0	0	0	0		1	0	0		0
862354a9aa6	1	0	1	0	0	0	1	0	0	0	0	0	nihil	0	0	0	0	0	0	neurologická JIP, IC	5		1	0	0	46	20	14	0	0	0	0	0	0		0	0		0	0	0	1	0		1	0	0		0
89956e3bca6	1	0	0	1	1	0	0	0	0	0	1	0		0	0	0	1	0	0			1	0	1	0	27	2	2	1	0	0	0	0	0		0	1		0	0	0	0	0		1	0	0		0
9a665ab21a6	1	0	0	1	1	0	0	0	1	0	0	0		0	1	0	0	0	0			3	0	1	0	43	25	6	1	0	0	0	0	0		0	1	Instrumentování na operačním sále	0	0	0	0	0		0	1	0		0
9ca30cb61a6	1	0	1	0	1	0	0	0	0	0	1	0		0	0	0	1	0	0		8		1	0	0	55	30	30	0	0	0	0	0	0		0	0		0	0	0	1	0		1	0	0		0
9ca30cb61a6	1	0	1	0	1	0	0	0	0	0	1	0		0	0	0	1	0	0		3		1	0	0	61	35	30	0	0	0	0	0	0		0	0		0	1	0	0	0		1	0	0		0
9c2298f25a6	1	0	0	1	0	1	0	0	0	0	1	0		0	0	1	0	0	0			2	0	1	0	23	0	0	1	0	0	0	0	0		0	1		0	0	0	0	0		0	0	1		0
9d9b8be79a6	1	0	1	0	1	0	0	0	0	0	0	1		0	0	0	0	1	0		4		0	1	0	50	20	20	0	0	0	0	0	0		0	0		0	1	0	0	0		0	0	1		1
9e085184ea6	1	0	1	0	1	0	0	0	0	0	1	0		0	0	0	1	0	0		5		1	0	0	52	28	28	0	0	0	0	0	0		0	0		0	0	0	1	0		1	0	0		0
906c035b1a6	1	0	0	1	1	0	0	0	0	0	1	0		0	0	0	1	0	0			1	1	0	0	28	8	5	1	0	0	0	0	0		1	0		0	0	0	0	0		0	0	1		0
91de36db7a6	1	0	1	0	0	1	0	0	0	0	1	0		0	0	1	0	0	0		14		1	0	0	31	5	2	0	0	0	0	0	0		0	0		0	1	0	0	0		0	1	0		0
936923428a6	1	0	0	1	1	0	0	0	1	0	0	0		0	1	0	0	0	0			3	0	1	0	45	18	18	1	0	0	0	0	0		0	1	ARIP	0	0	0	0	0		1	0	0		0
95592ca94a6	1	0	0	1	1	0	0	0	0	0	1	0		0	0	0	1	0	0			1	0	1	0	34	3	3	1	0	0	0	0	0		1	0		0	0	0	0	0		1	0	0		0
96be03017a6	1	0	0	1	1	0	0	0	1	0	0	0		0	1	0	0	0	0			2	1	0	0	27	6	2	1	0	0	0	0	0		1	0		0	0	0	0	0		1	0	0		0
972dd9862a6	1	0	0	1	1	0	0	0	0	1	0	0		0	0	1	0	0	0			10	0	1	0	50	30	30	1	0	0	0	0	0		0	1	ARIP, OŘZ	0	0	0	0	0		1	0	0		0
973f7ec3da6	1	0	1	0	1	0	0	0	0	0	1	0		0	0	0	1	0	0		5		1	0	0	36	10	8	0	0	0	0	0	0		0	0		0	0	1	0	0		1	0	0		0
9896419d1a6	1	0	1	0	0	1	0	0	1	0	0	0		0	0	0	0	1	0		4		1	0	0	44	20	15	0	0	0	0	0	0		0	0		0	1	0	0	0		0	1	0		1
99f348b29a6	1	0	0	1	0	0	1	0	0	0	0	0	domácí hospic	0	0	0	0	0	1			0	0	1	0	55	24		1	0	0	0	0	0		0	1	Kurz paliativní péče v Brně, ELNEC v Salzburgu	0	0	0	0	0		0	0	0	Domácí hospic	0
99350acd0a6	1	0	0	1	1	0	0	0	0	0	1	0		0	0	0	1	0	0			1	0	1	0	37	15	15	1	0	0	0	0	0		0	1		0	0	0	0	0		0	0	1		0
99940c725a6	1	0	1	0	0	0	1	0	0	0	0	0	Oddělení specializované pro COVID-19	0	0	0	0	0	1		10		0	1	0	55	30	3	0	0	0	0	0	0		0	0		0	0	0	1	0		0	0	0	psychiatrická nemocnice	0
[truncated: 242 more columns]
